# Supplementary material for: Comparative Analysis of the Chrysanthemum Leaf Transcript Profiling in Response to Salt Stress
Source: PLoS One. 2016 Jul 22;11(7):e0159721. doi: 10.1371/journal.pone.0159721 (PMC4957832; doi:10.1371/journal.pone.0159721)
Supplement: S1 Table — (XLSX) [file pone.0159721.s001.xlsx]

## Sheet: KEGG_Sample_0510_control_Sample
ko	DETs with KEGG annotation	Pvalue	Qvalue	pathway
ko00010	422	0.0162904	0.0480726	Glycolysis / Gluconeogenesis
ko00020	216	0.278619	0.616649	Citrate cycle (TCA cycle)
ko00030	226	0.00189787	0.0068007	Pentose phosphate pathway
ko00040	198	0.181141	0.429318	Pentose and glucuronate interconversions
ko00051	213	0.72023	1	Fructose and mannose metabolism
ko00052	228	0.0269524	0.0730872	Galactose metabolism
ko00053	123	0.000403387	0.00166328	Ascorbate and aldarate metabolism
ko00061	113	0.000502471	0.00201658	Fatty acid biosynthesis
ko00062	56	0.352469	0.752434	Fatty acid elongation in mitochondria
ko00071	269	2.45797e-09	2.11385e-08	Fatty acid metabolism
ko00072	48	0.0959666	0.238727	Synthesis and degradation of ketone bodies
ko00100	54	0.967345	1	Steroid biosynthesis
ko00120	14	0	0	Primary bile acid biosynthesis
ko00130	128	7.99018e-05	0.000358962	Ubiquinone and other terpenoid-quinone biosynthesis
ko00140	7	0	0	Steroid hormone biosynthesis
ko00190	481	7.40125e-17	2.02525e-15	Oxidative phosphorylation
ko00195	169	0.000733311	0.00279401	Photosynthesis
ko00196	99	5.61382e-12	7.34678e-11	Photosynthesis - antenna proteins
ko00230	390	1	1	Purine metabolism
ko00232	35	1.14619e-12	1.56819e-11	Caffeine metabolism
ko00240	263	1	1	Pyrimidine metabolism
ko00250	158	0.999616	1	Alanine, aspartate and glutamate metabolism
ko00253	10	0.250095	0.561781	Tetracycline biosynthesis
ko00260	165	1	1	Glycine, serine and threonine metabolism
ko00270	274	0.000166399	0.000736562	Cysteine and methionine metabolism
ko00280	169	0.954407	1	Valine, leucine and isoleucine degradation
ko00281	10	0.996662	1	Geraniol degradation
ko00290	44	0.926439	1	Valine, leucine and isoleucine biosynthesis
ko00300	48	0.971023	1	Lysine biosynthesis
ko00310	104	0.000458781	0.00186612	Lysine degradation
ko00330	229	0.0914362	0.229353	Arginine and proline metabolism
ko00340	63	0.925778	1	Histidine metabolism
ko00350	155	1.04387e-07	6.83052e-07	Tyrosine metabolism
ko00351	33	8.53221e-11	9.87767e-10	DDT degradation
ko00360	287	8.00538e-13	1.14744e-11	Phenylalanine metabolism
ko00361	34	6.11642e-10	5.75326e-09	Chlorocyclohexane and chlorobenzene degradation
ko00362	39	0.0252748	0.069161	Benzoate degradation
ko00363	157	0.0363655	0.0968673	Bisphenol degradation
ko00364	1	0.322478	0.693328	Fluorobenzoate degradation
ko00380	146	2.62426e-05	0.000125381	Tryptophan metabolism
ko00400	128	0.492315	0.994542	Phenylalanine, tyrosine and tryptophan biosynthesis
ko00401	36	0.00698989	0.0216903	Novobiocin biosynthesis
ko00410	123	0.000403387	0.00166328	beta-Alanine metabolism
ko00430	50	1.80921e-06	1.0275e-05	Taurine and hypotaurine metabolism
ko00440	100	5.21675e-05	0.000237915	Phosphonate and phosphinate metabolism
ko00450	37	0.99725	1	Selenocompound metabolism
ko00460	116	0.997887	1	Cyanoamino acid metabolism
ko00471	14	0.000278115	0.0011959	D-Glutamine and D-glutamate metabolism
ko00473	0	0.931941	1	D-Alanine metabolism
ko00480	188	0.539837	1	Glutathione metabolism
ko00500	617	0.128605	0.315302	Starch and sucrose metabolism
ko00510	70	1	1	N-Glycan biosynthesis
ko00511	21	0.989674	1	Other glycan degradation
ko00513	29	1	1	Various types of N-glycan biosynthesis
ko00514	17	0.00235051	0.00813221	Other types of O-glycan biosynthesis
ko00520	350	0.972966	1	Amino sugar and nucleotide sugar metabolism
ko00521	49	0.668177	1	Streptomycin biosynthesis
ko00523	11	0.00561976	0.0176203	Polyketide sugar unit biosynthesis
ko00524	23	0.642325	1	Butirosin and neomycin biosynthesis
ko00531	34	0.898662	1	Glycosaminoglycan degradation
ko00540	4	1	1	Lipopolysaccharide biosynthesis
ko00550	0	0.931941	1	Peptidoglycan biosynthesis
ko00561	265	5.26351e-08	3.68446e-07	Glycerolipid metabolism
ko00562	128	0.157442	0.376111	Inositol phosphate metabolism
ko00563	36	0.985239	1	Glycosylphosphatidylinositol(GPI)-anchor biosynthesis
ko00564	432	1.10146e-14	2.21027e-13	Glycerophospholipid metabolism
ko00565	103	0.995718	1	Ether lipid metabolism
ko00590	39	0.784655	1	Arachidonic acid metabolism
ko00591	93	6.63199e-07	3.99246e-06	Linoleic acid metabolism
ko00592	154	0.669105	1	alpha-Linolenic acid metabolism
ko00600	88	0.019139	0.0548651	Sphingolipid metabolism
ko00603	11	0.997398	1	Glycosphingolipid biosynthesis - globo series
ko00604	3	0.985703	1	Glycosphingolipid biosynthesis - ganglio series
ko00620	307	0.0151032	0.0450106	Pyruvate metabolism
ko00623	4	0.0231214	0.0644402	Toluene degradation
ko00624	188	0.000733012	0.00279401	Polycyclic aromatic hydrocarbon degradation
ko00625	99	1.67257e-21	6.29305e-20	Chloroalkane and chloroalkene degradation
ko00626	59	3.20831e-14	5.68059e-13	Naphthalene degradation
ko00627	175	0.00182084	0.00660329	Aminobenzoate degradation
ko00630	183	0.00326772	0.0111771	Glyoxylate and dicarboxylate metabolism
ko00640	183	2.56657e-11	3.2189e-10	Propanoate metabolism
ko00643	7	0.614154	1	Styrene degradation
ko00650	134	8.26643e-06	4.21728e-05	Butanoate metabolism
ko00660	16	0.884431	1	C5-Branched dibasic acid metabolism
ko00670	46	0.455714	0.939519	One carbon pool by folate
ko00680	390	0.608801	1	Methane metabolism
ko00710	201	0.0178793	0.0522491	Carbon fixation in photosynthetic organisms
ko00720	155	4.52188e-05	0.000209398	Carbon fixation pathways in prokaryotes
ko00730	25	0.00175491	0.00644179	Thiamine metabolism
ko00740	23	0.217718	0.5041	Riboflavin metabolism
ko00750	7	0.996247	1	Vitamin B6 metabolism
ko00760	59	0.960428	1	Nicotinate and nicotinamide metabolism
ko00770	41	0.991414	1	Pantothenate and CoA biosynthesis
ko00780	79	0.0538021	0.139607	Biotin metabolism
ko00785	1	0.98549	1	Lipoic acid metabolism
ko00790	25	1	1	Folate biosynthesis
ko00830	70	7.96882e-13	1.14744e-11	Retinol metabolism
ko00860	135	0.265095	0.591064	Porphyrin and chlorophyll metabolism
ko00900	187	0.77875	1	Terpenoid backbone biosynthesis
ko00901	2	0.0730086	0.186234	Indole alkaloid biosynthesis
ko00902	39	0.837425	1	Monoterpenoid biosynthesis
ko00903	189	0.000651725	0.00254765	Limonene and pinene degradation
ko00904	35	0.00550156	0.0174313	Diterpenoid biosynthesis
ko00905	14	0.851686	1	Brassinosteroid biosynthesis
ko00906	75	0.0488749	0.127925	Carotenoid biosynthesis
ko00908	39	0.0182685	0.0528734	Zeatin biosynthesis
ko00909	234	5.94898e-35	2.55806e-33	Sesquiterpenoid biosynthesis
ko00910	203	8.7202e-08	5.96541e-07	Nitrogen metabolism
ko00920	49	0.997411	1	Sulfur metabolism
ko00930	16	0	0	Caprolactam degradation
ko00940	455	4.40178e-08	3.15461e-07	Phenylpropanoid biosynthesis
ko00941	133	6.62557e-14	1.10794e-12	Flavonoid biosynthesis
ko00942	1	0.638613	1	Anthocyanin biosynthesis
ko00944	45	0.00919118	0.0279449	Flavone and flavonol biosynthesis
ko00945	263	5.2636e-11	6.33738e-10	Stilbenoid, diarylheptanoid and gingerol biosynthesis
ko00950	64	0.0675812	0.173863	Isoquinoline alkaloid biosynthesis
ko00960	74	0.131267	0.31864	Tropane, piperidine and pyridine alkaloid biosynthesis
ko00965	2	1	1	Betalain biosynthesis
ko00966	27	0.00509382	0.0164865	Glucosinolate biosynthesis
ko00970	207	1	1	Aminoacyl-tRNA biosynthesis
ko00980	141	1.27609e-10	1.32796e-09	Metabolism of xenobiotics by cytochrome P450
ko00982	142	1.19591e-05	5.99949e-05	Drug metabolism - cytochrome P450
ko00983	55	0.244633	0.553643	Drug metabolism - other enzymes
ko01040	170	1.60397e-07	1.00582e-06	Biosynthesis of unsaturated fatty acids
ko01051	17	0.0144239	0.0434159	Biosynthesis of ansamycins
ko01053	1	0.322478	0.693328	Biosynthesis of siderophore group nonribosomal peptides
ko01055	5	0.000538949	0.00213452	Biosynthesis of vancomycin group antibiotics
ko02010	91	4.48285e-10	4.35271e-09	ABC transporters
ko02020	64	9.23081e-08	6.17438e-07	Two-component system
ko03008	225	1	1	Ribosome biogenesis in eukaryotes
ko03010	1821	1.71509e-226	1.03248e-224	Ribosome
ko03013	483	0.999999	1	RNA transport
ko03015	263	1	1	mRNA surveillance pathway
ko03018	312	0.999999	1	RNA degradation
ko03020	86	1	1	RNA polymerase
ko03022	83	1	1	Basal transcription factors
ko03030	219	0.999999	1	DNA replication
ko03040	550	1	1	Spliceosome
ko03050	144	0.999945	1	Proteasome
ko03060	60	0.999964	1	Protein export
ko03070	11	1	1	Bacterial secretion system
ko03320	225	9.16199e-09	7.25726e-08	PPAR signaling pathway
ko03410	72	1	1	Base excision repair
ko03420	169	1	1	Nucleotide excision repair
ko03430	179	1	1	Mismatch repair
ko03440	190	1	1	Homologous recombination
ko03450	13	0.999947	1	Non-homologous end-joining
ko04010	215	8.56901e-17	2.14939e-15	MAPK signaling pathway
ko04011	29	0.0439929	0.116157	MAPK signaling pathway - yeast
ko04012	60	0.997997	1	ErbB signaling pathway
ko04013	27	0.955267	1	MAPK signaling pathway - fly
ko04020	178	0.024278	0.067043	Calcium signaling pathway
ko04062	57	0.687498	1	Chemokine signaling pathway
ko04070	159	0.856085	1	Phosphatidylinositol signaling system
ko04075	640	0.676333	1	Plant hormone signal transduction
ko04080	9	0.519307	1	Neuroactive ligand-receptor interaction
ko04110	322	0.30501	0.665275	Cell cycle
ko04111	240	0.984389	1	Cell cycle - yeast
ko04112	28	0.999002	1	Cell cycle - Caulobacter
ko04113	194	0.963881	1	Meiosis - yeast
ko04114	254	1	1	Oocyte meiosis
ko04115	90	1	1	p53 signaling pathway
ko04120	258	1	1	Ubiquitin mediated proteolysis
ko04122	7	1	1	Sulfur relay system
ko04130	115	0.0779205	0.197093	SNARE interactions in vesicular transport
ko04140	46	0.999996	1	Regulation of autophagy
ko04141	520	1	1	Protein processing in endoplasmic reticulum
ko04142	261	0.00413906	0.0138429	Lysosome
ko04144	315	0.757874	1	Endocytosis
ko04145	373	6.57879e-19	2.20024e-17	Phagosome
ko04146	293	0.715978	1	Peroxisome
ko04150	83	0.987956	1	mTOR signaling pathway
ko04210	302	1.42785e-10	1.43261e-09	Apoptosis
ko04260	65	1.73077e-05	8.40263e-05	Cardiac muscle contraction
ko04270	113	0.999672	1	Vascular smooth muscle contraction
ko04310	159	1	1	Wnt signaling pathway
ko04320	32	0.827147	1	Dorso-ventral axis formation
ko04330	24	0.996358	1	Notch signaling pathway
ko04340	49	1	1	Hedgehog signaling pathway
ko04350	101	0.996311	1	TGF-beta signaling pathway
ko04360	67	0.728545	1	Axon guidance
ko04370	56	0.423005	0.884197	VEGF signaling pathway
ko04380	52	0.58648	1	Osteoclast differentiation
ko04510	114	0.939578	1	Focal adhesion
ko04520	109	0.705064	1	Adherens junction
ko04530	119	0.999993	1	Tight junction
ko04540	160	3.32316e-16	7.69439e-15	Gap junction
ko04612	226	1.53547e-08	1.18507e-07	Antigen processing and presentation
ko04614	12	0	0	Renin-angiotensin system
ko04620	299	2.42567e-09	2.11385e-08	Toll-like receptor signaling pathway
ko04621	63	0.930925	1	NOD-like receptor signaling pathway
ko04622	43	0.505721	1	RIG-I-like receptor signaling pathway
ko04623	13	1	1	Cytosolic DNA-sensing pathway
ko04626	655	0.224168	0.515074	Plant-pathogen interaction
ko04630	16	0.984638	1	Jak-STAT signaling pathway
ko04650	46	0.825117	1	Natural killer cell mediated cytotoxicity
ko04660	59	0.887627	1	T cell receptor signaling pathway
ko04662	54	0.961203	1	B cell receptor signaling pathway
ko04664	37	0.592689	1	Fc epsilon RI signaling pathway
ko04666	159	0.991022	1	Fc gamma R-mediated phagocytosis
ko04670	63	1.86406e-06	1.03904e-05	Leukocyte transendothelial migration
ko04710	50	0.99999	1	Circadian rhythm - mammal
ko04711	21	1	1	Circadian rhythm - fly
ko04712	88	1	1	Circadian rhythm - plant
ko04720	131	0.999879	1	Long-term potentiation
ko04721	196	0.00498593	0.0163127	Synaptic vesicle cycle
ko04722	410	6.77459e-06	3.57746e-05	Neurotrophin signaling pathway
ko04724	100	0.956119	1	Glutamatergic synapse
ko04725	40	0.727735	1	Cholinergic synapse
ko04730	41	0.994588	1	Long-term depression
ko04740	61	0.898585	1	Olfactory transduction
ko04742	8	0.183475	0.431452	Taste transduction
ko04744	56	0.938475	1	Phototransduction
ko04745	101	0.379911	0.805303	Phototransduction - fly
ko04810	180	0.779552	1	Regulation of actin cytoskeleton
ko04910	319	0.632805	1	Insulin signaling pathway
ko04912	148	0.974971	1	GnRH signaling pathway
ko04914	144	0.391162	0.823356	Progesterone-mediated oocyte maturation
ko04916	108	0.998253	1	Melanogenesis
ko04920	111	0.460813	0.943569	Adipocytokine signaling pathway
ko04930	80	0.99604	1	Type II diabetes mellitus
ko04940	51	0.952261	1	Type I diabetes mellitus
ko04960	29	0.712551	1	Aldosterone-regulated sodium reabsorption
ko04961	56	0.97757	1	Endocrine and other factor-regulated calcium reabsorption
ko04962	42	0.0211468	0.0600489	Vasopressin-regulated water reabsorption
ko04964	29	2.49983e-08	1.83524e-07	Proximal tubule bicarbonate reclamation
ko04966	110	2.20935e-07	1.35717e-06	Collecting duct acid secretion
ko04970	73	0.680695	1	Salivary secretion
ko04971	71	0.803941	1	Gastric acid secretion
ko04972	37	1.44701e-07	9.26705e-07	Pancreatic secretion
ko04973	31	0.193479	0.451452	Carbohydrate digestion and absorption
ko04974	28	0.00126027	0.00468324	Protein digestion and absorption
ko04975	27	0.000799813	0.0030093	Fat digestion and absorption
ko04976	110	4.03858e-06	2.21021e-05	Bile secretion
ko04977	1	0.98064	1	Vitamin digestion and absorption
ko04978	26	0.622545	1	Mineral absorption
ko05010	285	0.128844	0.315302	Alzheimer's disease
ko05012	260	2.20471e-13	3.49273e-12	Parkinson's disease
ko05014	47	0.00541664	0.0173448	Amyotrophic lateral sclerosis (ALS)
ko05016	343	0.287098	0.630777	Huntington's disease
ko05020	54	0.584767	1	Prion diseases
ko05100	98	0.709666	1	Bacterial invasion of epithelial cells
ko05110	179	1.12425e-06	6.50766e-06	Vibrio cholerae infection
ko05120	125	4.16138e-09	3.38534e-08	Epithelial cell signaling in Helicobacter pylori infection
ko05130	203	4.11659e-16	8.85068e-15	Pathogenic Escherichia coli infection
ko05131	108	0.428096	0.888669	Shigellosis
ko05133	355	5.6967e-06	3.06198e-05	Pertussis
ko05140	291	6.88099e-07	4.06113e-06	Leishmaniasis
ko05142	322	4.15029e-05	0.000195193	Chagas disease (American trypanosomiasis)
ko05143	8	0.997028	1	African trypanosomiasis
ko05145	447	3.45217e-09	2.8864e-08	Toxoplasmosis
ko05146	31	0.484146	0.984648	Amoebiasis
ko05152	652	1.27943e-10	1.32796e-09	Tuberculosis
ko05160	70	0.999744	1	Hepatitis C
ko05162	448	6.89784e-06	3.57974e-05	Measles
ko05164	538	1.91559e-08	1.44148e-07	Influenza A
ko05200	182	0.985874	1	Pathways in cancer
ko05210	71	0.83336	1	Colorectal cancer
ko05211	59	0.87174	1	Renal cell carcinoma
ko05212	46	0.857695	1	Pancreatic cancer
ko05213	42	0.998383	1	Endometrial cancer
ko05214	101	0.999337	1	Glioma
ko05215	113	0.998006	1	Prostate cancer
ko05216	34	0.879701	1	Thyroid cancer
ko05217	10	0.999335	1	Basal cell carcinoma
ko05218	34	0.995686	1	Melanoma
ko05219	33	0.992039	1	Bladder cancer
ko05220	40	0.993223	1	Chronic myeloid leukemia
ko05221	51	0.990298	1	Acute myeloid leukemia
ko05222	27	0.236803	0.539983	Small cell lung cancer
ko05223	34	0.997443	1	Non-small cell lung cancer
ko05322	243	4.61313e-63	2.31425e-61	Systemic lupus erythematosus
ko05323	125	1.85712e-09	1.69392e-08	Rheumatoid arthritis
ko05340	2	0.997377	1	Primary immunodeficiency
ko05410	50	0.00382882	0.0129491	Hypertrophic cardiomyopathy (HCM)
ko05412	46	0.00444676	0.0147085	Arrhythmogenic right ventricular cardiomyopathy (ARVC)
ko05414	54	0.00226532	0.00802188	Dilated cardiomyopathy
ko05416	71	0.000229444	0.00100091	Viral myocarditis
