# Supplementary material for: Comparative Analysis of the Chrysanthemum Leaf Transcript Profiling in Response to Salt Stress
Source: PLoS One. 2016 Jul 22;11(7):e0159721. doi: 10.1371/journal.pone.0159721 (PMC4957832; doi:10.1371/journal.pone.0159721)
Supplement: S2 Table — (XLSX) [file pone.0159721.s002.xlsx]

## Sheet: Sheet1
GeneID	Significance	Log2 fold.change	Definition
comp58017_c0_seq1	up	6.5157	calmodulin
comp557728_c0_seq1	up	6.03342	calmodulin
comp101883_c0_seq1	up	4.92916	calcium-binding protein CML
comp100817_c0_seq3	up	4.77007	calcium-binding protein CML
comp100817_c0_seq4	up	4.68557	calcium-binding protein CML
comp65442_c0_seq2	up	4.1964	calmodulin
comp100817_c0_seq2	up	3.70044	calcium-binding protein CML
comp100817_c0_seq1	up	3.43741	calcium-binding protein CML
comp1234753_c0_seq1	up	2.77529	calcium-dependent protein kinase
comp120971_c0_seq15	up	2.63743	calmodulin
comp93169_c0_seq1	up	2.43911	calcium-dependent protein kinase
comp120119_c0_seq18	up	2.28951	calmodulin
comp73848_c0_seq1	up	2.03427	calcium-dependent protein kinase
comp675583_c0_seq1	up	2.03395	calcium-binding protein CML
comp122801_c1_seq3	up	1.90949	calcium/calmodulin-dependent protein kinase kinase
comp969304_c0_seq1	up	1.81943	calcium-dependent protein kinase
comp107438_c0_seq3	up	1.50815	calcium-dependent protein kinase
comp93169_c0_seq3	up	1.46297	calcium-dependent protein kinase
comp55547_c0_seq1	up	1.44876	calcium-dependent protein kinase
comp127118_c0_seq9	up	1.38995	calcium-dependent protein kinase
comp85074_c0_seq1	up	1.38543	calcium-dependent protein kinase
comp108640_c0_seq6	up	1.32193	calmodulin
comp127118_c0_seq11	up	1.29546	calcium-dependent protein kinase
comp109968_c0_seq1	up	1.26053	calcium-dependent protein kinase
comp109968_c0_seq2	up	1.18807	calcium-dependent protein kinase
comp113645_c0_seq7	up	1.17218	calmodulin
comp649967_c0_seq1	up	1.16993	calcium-dependent protein kinase
comp69550_c0_seq1	up	1.16993	calcium-dependent protein kinase
comp108640_c0_seq8	up	1.16559	calmodulin
comp127118_c0_seq50	up	1.14886	calcium-dependent protein kinase
comp107767_c0_seq1	up	1.13574	calcium-dependent protein kinase
comp108695_c0_seq3	up	1.11548	cycloeucalenol cycloisomerase
comp108640_c0_seq16	up	1.11247	calmodulin
comp107767_c0_seq3	up	1.11115	calcium-dependent protein kinase
comp122982_c0_seq14	up	1.10692	calcium/calmodulin-dependent protein kinase kinase
comp108703_c1_seq2	up	1.10035	calcium-dependent protein kinase
comp764646_c0_seq1	up	1.08746	calcium-dependent protein kinase
comp122982_c0_seq22	up	1.078	calcium/calmodulin-dependent protein kinase kinase
comp24038_c0_seq1	up	1.06817	calcium binding protein 39
comp127118_c0_seq59	up	1.05135	calcium-dependent protein kinase
comp127118_c0_seq60	up	1.03747	calcium-dependent protein kinase
comp127118_c0_seq47	up	1.02934	calcium-dependent protein kinase
comp127118_c0_seq56	up	1.01963	calcium-dependent protein kinase
comp121874_c0_seq6	up	1.0133	calcium binding protein 39
comp105348_c0_seq1	up	1.01103	calcium-binding protein CML
comp107795_c0_seq1	up	1.01078	calcium-binding protein CML
comp82214_c0_seq1	up	1.00946	calcium-dependent protein kinase
comp127118_c0_seq5	up	1.00558	calcium-dependent protein kinase
comp120119_c0_seq9	up	1	calmodulin
comp657300_c0_seq1	up	1	calcium-binding protein CML
comp108640_c0_seq5	down	-1	calmodulin
comp111123_c0_seq8	down	-1	calcium-binding protein CML
comp120971_c0_seq13	down	-1	calmodulin
comp122982_c0_seq32	down	-1	calcium/calmodulin-dependent protein kinase kinase
comp127308_c0_seq7	down	-1.00679	calmodulin
comp106439_c0_seq14	down	-1.02704	calcium-binding protein CML
comp120119_c0_seq17	down	-1.03953	calmodulin
comp106439_c0_seq22	down	-1.04891	calcium-binding protein CML
comp120971_c0_seq9	down	-1.05772	calmodulin
comp120119_c0_seq15	down	-1.05889	calmodulin
comp120119_c0_seq5	down	-1.05889	calmodulin
comp106439_c0_seq21	down	-1.06254	calcium-binding protein CML
comp108425_c0_seq2	down	-1.09516	calcium-binding protein CML
comp106439_c0_seq9	down	-1.09588	calcium-binding protein CML
comp111123_c0_seq9	down	-1.12085	calcium-binding protein CML
comp106439_c0_seq18	down	-1.12553	calcium-binding protein CML
comp106439_c0_seq10	down	-1.12711	calcium-binding protein CML
comp106439_c0_seq13	down	-1.13405	calcium-binding protein CML
comp127308_c0_seq3	down	-1.16031	calmodulin
comp25995_c0_seq1	down	-1.16993	calcium-dependent protein kinase
comp127308_c0_seq10	down	-1.17173	calmodulin
comp106439_c0_seq4	down	-1.18322	calcium-binding protein CML
comp106810_c0_seq1	down	-1.18763	calcium-binding protein CML
comp106439_c0_seq1	down	-1.20547	calcium-binding protein CML
comp417635_c0_seq1	down	-1.20945	calcium-dependent protein kinase
comp125320_c0_seq23	down	-1.21245	calcium-dependent protein kinase
comp113530_c0_seq1	down	-1.21348	solute carrier family 24 (sodium/potassium/calcium exchanger). member 6
comp108425_c0_seq3	down	-1.21527	calcium-binding protein CML
comp125320_c0_seq12	down	-1.22239	calcium-dependent protein kinase
comp127308_c0_seq6	down	-1.25149	calmodulin
comp127308_c0_seq8	down	-1.26734	calmodulin
comp127308_c0_seq1	down	-1.28147	calmodulin
comp120971_c0_seq12	down	-1.28688	calmodulin
comp127308_c0_seq2	down	-1.29669	calmodulin
comp120971_c0_seq3	down	-1.32193	calmodulin
comp120971_c0_seq4	down	-1.34104	calmodulin
comp103110_c0_seq3	down	-1.35519	calcium-dependent protein kinase
comp118473_c0_seq5	down	-1.36257	solute carrier family 24 (sodium/potassium/calcium exchanger). member 6
comp116807_c0_seq1	down	-1.37055	calcium-binding protein CML
comp117278_c1_seq15	down	-1.37495	calmodulin
comp113272_c0_seq5	down	-1.38874	calcium-binding protein CML
comp118473_c0_seq4	down	-1.39232	solute carrier family 24 (sodium/potassium/calcium exchanger). member 6
comp127308_c0_seq5	down	-1.39742	calmodulin
comp118473_c0_seq3	down	-1.40808	solute carrier family 24 (sodium/potassium/calcium exchanger). member 6
comp124895_c0_seq12	down	-1.41504	calcium-dependent protein kinase
comp106439_c0_seq20	down	-1.41871	calcium-binding protein CML
comp84149_c0_seq1	down	-1.4209	calcium-binding protein CML
comp87602_c0_seq1	down	-1.42556	calcium-binding protein CML
comp127308_c0_seq9	down	-1.44199	calmodulin
comp106439_c0_seq8	down	-1.45943	calcium-binding protein CML
comp110924_c0_seq2	down	-1.47393	calcium-binding protein CML
comp112665_c0_seq1	down	-1.48066	calmodulin
comp111249_c0_seq3	down	-1.48299	calcium-binding protein CML
comp99652_c0_seq1	down	-1.49099	calcium-dependent protein kinase
comp108451_c0_seq1	down	-1.49994	calcium-binding protein CML
comp108218_c0_seq1	down	-1.5025	calcium-binding protein CML
comp111249_c0_seq1	down	-1.50817	calcium-binding protein CML
comp120971_c0_seq11	down	-1.50901	calmodulin
comp108451_c0_seq2	down	-1.50967	calcium-binding protein CML
comp108218_c0_seq2	down	-1.56211	calcium-binding protein CML
comp127118_c0_seq62	down	-1.58496	calcium-dependent protein kinase
comp127887_c0_seq24	down	-1.58496	calcium-binding protein CML
comp114872_c0_seq3	down	-1.64636	calcium-dependent protein kinase
comp100647_c0_seq2	down	-1.68232	calcium-binding protein CML
comp100915_c0_seq2	down	-1.68811	calcium-binding protein CML
comp100915_c0_seq1	down	-1.70341	calcium-binding protein CML
comp100647_c0_seq1	down	-1.71127	calcium-binding protein CML
comp124296_c0_seq3	down	-1.72989	calmodulin
comp118473_c0_seq2	down	-1.75489	solute carrier family 24 (sodium/potassium/calcium exchanger). member 6
comp124296_c0_seq1	down	-1.77423	calmodulin
comp687796_c0_seq1	down	-1.83007	calmodulin
comp106810_c0_seq2	down	-1.8365	calcium-binding protein CML
comp112665_c0_seq2	down	-1.848	calmodulin
comp127118_c0_seq40	down	-1.88835	calcium-dependent protein kinase
comp100674_c0_seq1	down	-1.89862	calcium-dependent protein kinase
comp98506_c0_seq1	down	-1.95856	calcium-binding protein CML
comp97045_c0_seq1	down	-1.95859	calcium-binding protein CML
comp119458_c0_seq4	down	-2	calmodulin
comp108425_c0_seq5	down	-2.04509	calcium-binding protein CML
comp124895_c0_seq13	down	-2.05274	calcium-dependent protein kinase
comp111123_c0_seq1	down	-2.09622	calcium-binding protein CML
comp100674_c0_seq2	down	-2.1343	calcium-dependent protein kinase
comp106439_c0_seq7	down	-2.1375	calcium-binding protein CML
comp99573_c0_seq2	down	-2.17306	calcium-dependent protein kinase
comp93023_c0_seq1	down	-2.20117	calcium-binding protein CML
comp93023_c0_seq2	down	-2.22176	calcium-binding protein CML
comp120119_c0_seq16	down	-2.23266	calmodulin
comp766095_c0_seq1	down	-2.25873	calcium-dependent protein kinase
comp74567_c0_seq1	down	-2.2854	calcium-binding protein CML
comp99573_c0_seq1	down	-2.31316	calcium-dependent protein kinase
comp120119_c0_seq12	down	-2.36375	calmodulin
comp111123_c0_seq5	down	-2.5692	calcium-binding protein CML
comp122510_c0_seq4	down	-2.75489	calcium-binding protein CML
comp1969_c0_seq2	down	-2.76818	calreticulin
comp107438_c0_seq7	down	-2.97982	calcium-dependent protein kinase
comp96223_c0_seq1	down	-5.01681	calmodulin
comp84493_c0_seq1	down	-5.04439	calmodulin
comp84493_c0_seq2	down	-5.05166	calmodulin
comp65442_c0_seq1	down	-7.62936	calmodulin
comp58017_c0_seq2	down	-7.79442	calmodulin
