# Supplementary material for: Comparative Analysis of the Chrysanthemum Leaf Transcript Profiling in Response to Salt Stress
Source: PLoS One. 2016 Jul 22;11(7):e0159721. doi: 10.1371/journal.pone.0159721 (PMC4957832; doi:10.1371/journal.pone.0159721)
Supplement: S3 Table — (XLSX) [file pone.0159721.s003.xlsx]

## Sheet: Sheet1
Gene ID	Significance	Log2 fold.change	Definition
comp120527_c2_seq21	up	2.20645	xylulokinase
comp94728_c0_seq1	up	1.43296	xylulokinase
comp119899_c0_seq8	up	1.33258	xylulokinase
comp826259_c0_seq1	up	1.25376	xylulokinase
comp12624_c0_seq1	down	-1.0435	xylulokinase
comp1316948_c0_seq1	up	1.80735	WNK lysine deficient protein kinase
comp113746_c0_seq6	up	1.54749	uridylate kinase
comp106708_c2_seq10	down	-1.31194	uridylate kinase
comp106708_c2_seq1	down	-1.39689	uridylate kinase
comp106708_c2_seq11	down	-1.39689	uridylate kinase
comp872844_c0_seq1	down	-1.40439	uridylate kinase
comp547338_c0_seq1	down	-1.53434	uridylate kinase
comp127520_c0_seq10	down	-1.62059	uridine kinase
comp126363_c0_seq1	up	2	unc51-like kinase
comp126410_c0_seq9	up	1.58496	unc51-like kinase
comp55029_c0_seq1	up	1.2854	unc51-like kinase
comp126410_c0_seq7	up	1.24793	unc51-like kinase
comp126410_c0_seq6	up	1.02308	unc51-like kinase
comp125924_c0_seq1	up	4.08746	type II pantothenate kinase
comp126051_c0_seq6	up	3.75489	type II pantothenate kinase
comp126051_c0_seq20	up	1.44057	type II pantothenate kinase
comp126051_c0_seq17	up	1.13245	type II pantothenate kinase
comp126051_c0_seq13	down	-1.30117	type II pantothenate kinase
comp126051_c0_seq10	down	-3	type II pantothenate kinase
comp119053_c0_seq5	up	1.47393	thiamine pyrophosphokinase
comp122722_c0_seq1	up	1.36528	thiamine pyrophosphokinase
comp122722_c0_seq2	up	1.361	thiamine pyrophosphokinase
comp122722_c0_seq3	up	1.33787	thiamine pyrophosphokinase
comp122722_c0_seq4	up	1.23133	thiamine pyrophosphokinase
comp119053_c0_seq4	up	1.17932	thiamine pyrophosphokinase
comp119053_c0_seq12	up	1.17585	thiamine pyrophosphokinase
comp122722_c0_seq5	up	1.15826	thiamine pyrophosphokinase
comp119053_c0_seq7	up	1.1565	thiamine pyrophosphokinase
comp119053_c0_seq1	up	1.14938	thiamine pyrophosphokinase
comp119053_c0_seq2	up	1.12029	thiamine pyrophosphokinase
comp119053_c0_seq10	up	1.10893	thiamine pyrophosphokinase
comp119053_c0_seq11	up	1.06904	thiamine pyrophosphokinase
comp122722_c0_seq6	up	1.04731	thiamine pyrophosphokinase
comp119053_c0_seq6	up	1.03562	thiamine pyrophosphokinase
comp119053_c0_seq3	up	1	thiamine pyrophosphokinase
comp119053_c0_seq9	up	1	thiamine pyrophosphokinase
comp108334_c0_seq5	up	1.21931	sterile alpha motif and leucine zipper containing kinase AZK
comp108334_c0_seq6	up	1.01421	sterile alpha motif and leucine zipper containing kinase AZK
comp647780_c0_seq1	down	-1.15381	sphingosine kinase
comp106642_c0_seq5	up	2.14384	S-phase kinase-associated protein 1
comp106092_c1_seq3	up	1.97982	S-phase kinase-associated protein 1
comp109179_c0_seq4	up	1.91254	S-phase kinase-associated protein 1
comp103874_c0_seq3	down	-1.01201	S-phase kinase-associated protein 1
comp98772_c0_seq4	down	-1.41504	S-phase kinase-associated protein 1
comp99856_c0_seq4	down	-1.84583	S-phase kinase-associated protein 1
comp109179_c0_seq6	down	-2.10692	S-phase kinase-associated protein 1
comp99856_c0_seq2	down	-2.75489	S-phase kinase-associated protein 1
comp66726_c0_seq1	down	-1.29278	somatic embryogenesis receptor kinase 4
comp550228_c0_seq1	up	2.90689	somatic embryogenesis receptor kinase 1
comp58150_c0_seq1	up	1.58496	somatic embryogenesis receptor kinase 1
comp96153_c0_seq10	down	-1.00985	somatic embryogenesis receptor kinase 1
comp96153_c0_seq2	down	-1.08246	somatic embryogenesis receptor kinase 1
comp116268_c0_seq21	down	-1.10235	somatic embryogenesis receptor kinase 1
comp116268_c0_seq48	down	-1.152	somatic embryogenesis receptor kinase 1
comp116268_c0_seq31	down	-1.15472	somatic embryogenesis receptor kinase 1
comp96153_c0_seq7	down	-1.19265	somatic embryogenesis receptor kinase 1
comp116268_c0_seq37	down	-1.25939	somatic embryogenesis receptor kinase 1
comp96153_c0_seq1	down	-1.31034	somatic embryogenesis receptor kinase 1
comp116268_c0_seq36	down	-1.31316	somatic embryogenesis receptor kinase 1
comp116268_c0_seq2	down	-1.32757	somatic embryogenesis receptor kinase 1
comp116268_c0_seq39	down	-1.34104	somatic embryogenesis receptor kinase 1
comp100285_c0_seq1	down	-1.36119	somatic embryogenesis receptor kinase 1
comp116268_c0_seq41	down	-1.36565	somatic embryogenesis receptor kinase 1
comp116268_c0_seq58	down	-1.37851	somatic embryogenesis receptor kinase 1
comp116268_c0_seq7	down	-1.40439	somatic embryogenesis receptor kinase 1
comp116268_c0_seq38	down	-1.46713	somatic embryogenesis receptor kinase 1
comp116268_c0_seq17	down	-1.48543	somatic embryogenesis receptor kinase 1
comp116268_c0_seq13	down	-1.54432	somatic embryogenesis receptor kinase 1
comp116268_c0_seq54	down	-1.57258	somatic embryogenesis receptor kinase 1
comp116268_c0_seq49	down	-1.62803	somatic embryogenesis receptor kinase 1
comp116268_c0_seq14	down	-1.64386	somatic embryogenesis receptor kinase 1
comp116268_c0_seq51	down	-1.6477	somatic embryogenesis receptor kinase 1
comp116268_c0_seq32	down	-1.66985	somatic embryogenesis receptor kinase 1
comp96153_c0_seq4	down	-1.72583	somatic embryogenesis receptor kinase 1
comp116268_c0_seq5	down	-1.72792	somatic embryogenesis receptor kinase 1
comp116268_c0_seq20	down	-1.73697	somatic embryogenesis receptor kinase 1
comp124605_c0_seq3	down	-1.80735	somatic embryogenesis receptor kinase 1
comp116268_c0_seq33	down	-1.81263	somatic embryogenesis receptor kinase 1
comp116268_c0_seq59	down	-1.81762	somatic embryogenesis receptor kinase 1
comp116268_c0_seq43	down	-1.85042	somatic embryogenesis receptor kinase 1
comp116268_c0_seq1	down	-1.88634	somatic embryogenesis receptor kinase 1
comp116268_c0_seq34	down	-1.88982	somatic embryogenesis receptor kinase 1
comp116268_c0_seq4	down	-1.95936	somatic embryogenesis receptor kinase 1
comp116268_c0_seq6	down	-1.98658	somatic embryogenesis receptor kinase 1
comp116268_c0_seq40	down	-2	somatic embryogenesis receptor kinase 1
comp116268_c0_seq53	down	-2	somatic embryogenesis receptor kinase 1
comp116268_c0_seq12	down	-2.0199	somatic embryogenesis receptor kinase 1
comp116268_c0_seq28	down	-2.03953	somatic embryogenesis receptor kinase 1
comp116268_c0_seq47	down	-2.06088	somatic embryogenesis receptor kinase 1
comp116268_c0_seq10	down	-2.06301	somatic embryogenesis receptor kinase 1
comp116268_c0_seq11	down	-2.07435	somatic embryogenesis receptor kinase 1
comp116268_c0_seq45	down	-2.078	somatic embryogenesis receptor kinase 1
comp116268_c0_seq29	down	-2.08746	somatic embryogenesis receptor kinase 1
comp116268_c0_seq24	down	-2.09954	somatic embryogenesis receptor kinase 1
comp116268_c0_seq23	down	-2.14684	somatic embryogenesis receptor kinase 1
comp116268_c0_seq57	down	-2.16294	somatic embryogenesis receptor kinase 1
comp96153_c0_seq6	down	-2.16993	somatic embryogenesis receptor kinase 1
comp116268_c0_seq35	down	-2.18442	somatic embryogenesis receptor kinase 1
comp116268_c0_seq30	down	-2.2076	somatic embryogenesis receptor kinase 1
comp116268_c0_seq22	down	-2.21723	somatic embryogenesis receptor kinase 1
comp116268_c0_seq8	down	-2.22239	somatic embryogenesis receptor kinase 1
comp116268_c0_seq44	down	-2.23704	somatic embryogenesis receptor kinase 1
comp116268_c0_seq25	down	-2.26366	somatic embryogenesis receptor kinase 1
comp116268_c0_seq42	down	-2.32193	somatic embryogenesis receptor kinase 1
comp116268_c0_seq55	down	-2.32193	somatic embryogenesis receptor kinase 1
comp116268_c0_seq15	down	-2.45066	somatic embryogenesis receptor kinase 1
comp116268_c0_seq3	down	-2.47131	somatic embryogenesis receptor kinase 1
comp116268_c0_seq27	down	-2.49185	somatic embryogenesis receptor kinase 1
comp116268_c0_seq50	down	-2.52838	somatic embryogenesis receptor kinase 1
comp96153_c0_seq8	down	-2.80735	somatic embryogenesis receptor kinase 1
comp1422702_c0_seq1	up	2.06413	SNF related kinase
comp121797_c0_seq9	down	-3.1375	shikimate kinase
comp25308_c0_seq1	down	-1.61471	serine/threonine-protein kinase TTK/MPS1
comp47192_c0_seq1	down	-1.95217	serine/threonine-protein kinase TTK/MPS1
comp557070_c0_seq1	down	-3.04439	serine/threonine-protein kinase TTK/MPS1
comp112224_c0_seq19	down	-1	serine/threonine-protein kinase SRPK3
comp112224_c0_seq8	down	-1	serine/threonine-protein kinase SRPK3
comp112224_c0_seq3	down	-1.07039	serine/threonine-protein kinase SRPK3
comp112224_c0_seq2	down	-1.32193	serine/threonine-protein kinase SRPK3
comp112224_c0_seq11	down	-1.34792	serine/threonine-protein kinase SRPK3
comp105327_c0_seq1	up	3.56359	serine/threonine-protein kinase SRK2
comp126637_c0_seq12	up	2.62059	serine/threonine-protein kinase SRK2
comp100297_c0_seq1	up	2.41134	serine/threonine-protein kinase SRK2
comp96961_c0_seq2	up	2.03363	serine/threonine-protein kinase SRK2
comp96961_c0_seq1	up	1.85316	serine/threonine-protein kinase SRK2
comp126637_c0_seq25	up	1.75899	serine/threonine-protein kinase SRK2
comp101320_c0_seq3	up	1.72528	serine/threonine-protein kinase SRK2
comp125668_c0_seq6	up	1.42742	serine/threonine-protein kinase SRK2
comp105361_c0_seq1	up	1.28011	serine/threonine-protein kinase SRK2
comp125668_c0_seq3	up	1.27462	serine/threonine-protein kinase SRK2
comp105361_c0_seq4	up	1.118	serine/threonine-protein kinase SRK2
comp105327_c0_seq2	up	1.10579	serine/threonine-protein kinase SRK2
comp116487_c0_seq5	up	1.05889	serine/threonine-protein kinase SRK2
comp105361_c0_seq2	up	1.05184	serine/threonine-protein kinase SRK2
comp101320_c0_seq2	up	1.03847	serine/threonine-protein kinase SRK2
comp105327_c0_seq3	up	1.02385	serine/threonine-protein kinase SRK2
comp98049_c0_seq51	down	-1	serine/threonine-protein kinase SRK2
comp126637_c0_seq7	down	-1.02857	serine/threonine-protein kinase SRK2
comp98049_c0_seq45	down	-1.05889	serine/threonine-protein kinase SRK2
comp98049_c0_seq31	down	-1.07039	serine/threonine-protein kinase SRK2
comp98049_c0_seq11	down	-1.12553	serine/threonine-protein kinase SRK2
comp98049_c0_seq1	down	-1.16993	serine/threonine-protein kinase SRK2
comp98049_c0_seq17	down	-1.18442	serine/threonine-protein kinase SRK2
comp98049_c0_seq28	down	-1.18442	serine/threonine-protein kinase SRK2
comp98049_c0_seq9	down	-1.25634	serine/threonine-protein kinase SRK2
comp98049_c0_seq35	down	-1.27302	serine/threonine-protein kinase SRK2
comp98049_c0_seq5	down	-1.27302	serine/threonine-protein kinase SRK2
comp98049_c0_seq3	down	-1.27563	serine/threonine-protein kinase SRK2
comp98049_c0_seq36	down	-1.27563	serine/threonine-protein kinase SRK2
comp98049_c0_seq16	down	-1.28951	serine/threonine-protein kinase SRK2
comp98049_c0_seq26	down	-1.28951	serine/threonine-protein kinase SRK2
comp98049_c0_seq22	down	-1.29546	serine/threonine-protein kinase SRK2
comp98049_c0_seq41	down	-1.29546	serine/threonine-protein kinase SRK2
comp98049_c0_seq48	down	-1.29546	serine/threonine-protein kinase SRK2
comp98049_c0_seq19	down	-1.30666	serine/threonine-protein kinase SRK2
comp98049_c0_seq40	down	-1.33703	serine/threonine-protein kinase SRK2
comp98049_c0_seq21	down	-1.35364	serine/threonine-protein kinase SRK2
comp98049_c0_seq14	down	-1.36678	serine/threonine-protein kinase SRK2
comp98049_c0_seq25	down	-1.36678	serine/threonine-protein kinase SRK2
comp98049_c0_seq33	down	-1.36923	serine/threonine-protein kinase SRK2
comp98049_c0_seq2	down	-1.37197	serine/threonine-protein kinase SRK2
comp98049_c0_seq37	down	-1.37197	serine/threonine-protein kinase SRK2
comp98049_c0_seq13	down	-1.37638	serine/threonine-protein kinase SRK2
comp98049_c0_seq15	down	-1.37638	serine/threonine-protein kinase SRK2
comp98049_c0_seq27	down	-1.37638	serine/threonine-protein kinase SRK2
comp98049_c0_seq24	down	-1.38957	serine/threonine-protein kinase SRK2
comp98049_c0_seq7	down	-1.39102	serine/threonine-protein kinase SRK2
comp98049_c0_seq8	down	-1.39102	serine/threonine-protein kinase SRK2
comp98049_c0_seq4	down	-1.39486	serine/threonine-protein kinase SRK2
comp98049_c0_seq6	down	-1.39855	serine/threonine-protein kinase SRK2
comp98049_c0_seq44	down	-1.40336	serine/threonine-protein kinase SRK2
comp98049_c0_seq46	down	-1.40439	serine/threonine-protein kinase SRK2
comp98049_c0_seq39	down	-1.40808	serine/threonine-protein kinase SRK2
comp98049_c0_seq43	down	-1.43296	serine/threonine-protein kinase SRK2
comp98049_c0_seq30	down	-1.43812	serine/threonine-protein kinase SRK2
comp98049_c0_seq10	down	-1.44294	serine/threonine-protein kinase SRK2
comp98049_c0_seq50	down	-1.45066	serine/threonine-protein kinase SRK2
comp527502_c0_seq1	down	-1.45251	serine/threonine-protein kinase SRK2
comp98049_c0_seq42	down	-1.45251	serine/threonine-protein kinase SRK2
comp98049_c0_seq12	down	-1.45519	serine/threonine-protein kinase SRK2
comp98049_c0_seq29	down	-1.45519	serine/threonine-protein kinase SRK2
comp98049_c0_seq49	down	-1.45519	serine/threonine-protein kinase SRK2
comp98049_c0_seq38	down	-1.45943	serine/threonine-protein kinase SRK2
comp98049_c0_seq18	down	-1.48875	serine/threonine-protein kinase SRK2
comp98049_c0_seq23	down	-1.49185	serine/threonine-protein kinase SRK2
comp101320_c0_seq8	down	-2.52083	serine/threonine-protein kinase SRK2
comp1235627_c0_seq1	down	-3.62449	serine/threonine-protein kinase SRK2
comp116585_c0_seq4	up	2.17585	serine/threonine-protein kinase PRP4
comp116585_c0_seq5	up	1.57531	serine/threonine-protein kinase PRP4
comp113404_c0_seq3	up	1.39681	serine/threonine-protein kinase PRP4
comp116585_c0_seq1	up	1.37422	serine/threonine-protein kinase PRP4
comp113404_c0_seq1	up	1.37031	serine/threonine-protein kinase PRP4
comp113404_c0_seq4	up	1.29086	serine/threonine-protein kinase PRP4
comp116585_c0_seq3	up	1.28293	serine/threonine-protein kinase PRP4
comp113404_c0_seq2	up	1.23563	serine/threonine-protein kinase PRP4
comp113404_c0_seq5	up	1.23124	serine/threonine-protein kinase PRP4
comp121068_c0_seq13	up	1.4631	serine/threonine-protein kinase PBS1
comp121890_c0_seq6	up	1.04034	serine/threonine-protein kinase PBS1
comp121068_c0_seq2	up	1.01744	serine/threonine-protein kinase PBS1
comp121068_c0_seq1	down	-1	serine/threonine-protein kinase PBS1
comp121068_c0_seq14	down	-1.24948	serine/threonine-protein kinase PBS1
comp121890_c0_seq1	down	-1.27563	serine/threonine-protein kinase PBS1
comp121890_c0_seq4	down	-1.37504	serine/threonine-protein kinase PBS1
comp6730_c0_seq1	up	1.68806	serine/threonine-protein kinase OSR1/STK39
comp127468_c0_seq3	up	1.34395	serine/threonine-protein kinase OSR1/STK39
comp116573_c0_seq3	up	1.26303	serine/threonine-protein kinase OSR1/STK39
comp125586_c0_seq6	up	1.22882	serine/threonine-protein kinase OSR1/STK39
comp116573_c0_seq1	up	1.07039	serine/threonine-protein kinase OSR1/STK39
comp116573_c0_seq2	up	1.04182	serine/threonine-protein kinase OSR1/STK39
comp123392_c0_seq4	down	-1	serine/threonine-protein kinase OSR1/STK39
comp647577_c0_seq1	down	-1.91561	serine/threonine-protein kinase haspin
comp691240_c0_seq1	down	-1.96963	serine/threonine-protein kinase haspin
comp90085_c0_seq1	up	1.47999	serine/threonine-protein kinase CTR1
comp74131_c0_seq1	up	1.23563	serine/threonine-protein kinase CTR1
comp116628_c0_seq46	up	1.22239	serine/threonine-protein kinase CTR1
comp116628_c0_seq4	up	1.17688	serine/threonine-protein kinase CTR1
comp116628_c0_seq10	up	1.16227	serine/threonine-protein kinase CTR1
comp116628_c0_seq14	up	1.10962	serine/threonine-protein kinase CTR1
comp116628_c0_seq56	up	1.10535	serine/threonine-protein kinase CTR1
comp116628_c0_seq47	up	1.04182	serine/threonine-protein kinase CTR1
comp116628_c0_seq13	up	1	serine/threonine-protein kinase CTR1
comp121478_c0_seq7	down	-1	serine/threonine-protein kinase CTR1
comp121474_c0_seq2	down	-1.2115	serine/threonine-protein kinase CTR1
comp571760_c0_seq1	up	1.60666	serine/threonine-protein kinase ATR
comp856026_c0_seq1	up	1.02748	serine/threonine-protein kinase ATR
comp8808_c0_seq1	up	1.01381	serine/threonine-protein kinase ATR
comp98797_c0_seq1	up	1.57878	senescence-induced receptor-like serine/threonine-protein kinase
comp95381_c0_seq2	up	1.5076	senescence-induced receptor-like serine/threonine-protein kinase
comp108567_c0_seq2	down	-1.1964	senescence-induced receptor-like serine/threonine-protein kinase
comp108567_c0_seq4	down	-1.21412	senescence-induced receptor-like serine/threonine-protein kinase
comp108567_c0_seq8	down	-1.47131	senescence-induced receptor-like serine/threonine-protein kinase
comp108567_c0_seq1	down	-1.71621	senescence-induced receptor-like serine/threonine-protein kinase
comp108567_c0_seq6	down	-2.36257	senescence-induced receptor-like serine/threonine-protein kinase
comp537251_c0_seq1	up	2.07039	RIO kinase 1
comp122907_c0_seq5	down	-1.0156	RIO kinase 1
comp122907_c0_seq2	down	-1.11974	RIO kinase 1
comp122907_c0_seq4	down	-1.16398	RIO kinase 1
comp118132_c0_seq1	up	1.27208	ribokinase
comp118132_c0_seq5	up	1.1913	ribokinase
comp118132_c0_seq3	down	-2	ribokinase
comp119806_c0_seq18	up	2	riboflavin kinase
comp123415_c1_seq2	up	1.18184	riboflavin kinase
comp119806_c0_seq2	down	-1.1375	riboflavin kinase
comp77_c0_seq1	up	1.16711	pyruvate.orthophosphate dikinase
comp126210_c0_seq13	up	1.06289	pyruvate.orthophosphate dikinase
comp9707_c0_seq1	up	1.02237	pyruvate.orthophosphate dikinase
comp99869_c0_seq3	up	2.86507	pyruvate kinase
comp691735_c0_seq1	up	2.20163	pyruvate kinase
comp90073_c0_seq3	up	2.11548	pyruvate kinase
comp125592_c0_seq1	up	1.73697	pyruvate kinase
comp124777_c0_seq4	up	1.58496	pyruvate kinase
comp124777_c0_seq9	up	1.27753	pyruvate kinase
comp124777_c0_seq3	up	1.16993	pyruvate kinase
comp96180_c0_seq3	up	1.00154	pyruvate kinase
comp95313_c0_seq5	up	1	pyruvate kinase
comp120521_c0_seq11	down	-1.10962	pyruvate kinase
comp119000_c0_seq1	down	-1.11289	pyruvate kinase
comp120521_c0_seq2	down	-1.13516	pyruvate kinase
comp120521_c0_seq3	down	-1.13972	pyruvate kinase
comp120521_c0_seq9	down	-1.14244	pyruvate kinase
comp471294_c0_seq1	down	-1.19265	pyruvate kinase
comp119000_c0_seq2	down	-1.22948	pyruvate kinase
comp120521_c0_seq7	down	-1.24891	pyruvate kinase
comp77375_c0_seq1	down	-1.42701	pyruvate kinase
comp120521_c0_seq5	down	-1.4344	pyruvate kinase
comp120521_c0_seq1	down	-2.77961	pyruvate kinase
comp648839_c0_seq1	up	1.43296	protein-serine/threonine kinase
comp27158_c0_seq1	up	1.05344	protein-serine/threonine kinase
comp116896_c0_seq4	down	-1.05088	protein-serine/threonine kinase
comp116896_c0_seq6	down	-1.07039	protein-serine/threonine kinase
comp116896_c0_seq5	down	-1.14397	protein-serine/threonine kinase
comp93509_c0_seq1	down	-1.62936	protein-serine/threonine kinase
comp93509_c0_seq3	down	-1.90689	protein-serine/threonine kinase
comp116896_c0_seq10	down	-2.05889	protein-serine/threonine kinase
comp276344_c0_seq1	down	-1.12847	protein kinase C substrate 80K-H
comp98749_c0_seq3	down	-1.18903	protein kinase A
comp119758_c0_seq2	down	-1.27009	protein kinase A
comp119758_c0_seq7	down	-2.22239	protein kinase A
comp122303_c0_seq1	up	2.49643	PI-3-kinase-related kinase SMG-1
comp1172279_c0_seq1	up	1.58496	PI-3-kinase-related kinase SMG-1
comp118313_c0_seq4	up	1.87447	phosphomevalonate kinase
comp118313_c0_seq3	up	1.75002	phosphomevalonate kinase
comp118313_c0_seq5	up	1.38109	phosphomevalonate kinase
comp75162_c0_seq1	down	-3.18511	phosphomevalonate kinase
comp966081_c0_seq1	up	2.7866	phosphoinositide-3-kinase. regulatory subunit 4. p150
comp74307_c0_seq1	up	1.20482	phosphoinositide-3-kinase. regulatory subunit 4. p150
comp124643_c0_seq4	up	1.20163	phosphoinositide-3-kinase. regulatory subunit 4. p150
comp124643_c0_seq1	up	1.09311	phosphoinositide-3-kinase. regulatory subunit 4. p150
comp1157678_c0_seq1	down	-1.29278	phosphoinositide-3-kinase. regulatory subunit 4. p150
comp76562_c0_seq1	down	-1.06609	phosphoglycerate kinase
comp122121_c0_seq5	up	1.11548	phosphatidylinositol 4-kinase
comp378059_c0_seq1	up	1.01178	phosphatidylinositol 4-kinase
comp79159_c0_seq1	down	-1	phosphatidylinositol 4-kinase
comp93745_c0_seq2	down	-1.848	phosphatidylinositol 4-kinase
comp79159_c0_seq4	down	-2.078	phosphatidylinositol 4-kinase
comp775338_c0_seq1	down	-2.56635	phosphatidylinositol 4-kinase
comp125878_c0_seq8	down	-2.71621	phosphatidylinositol 4-kinase
comp124521_c0_seq10	up	1.09516	phosphatidylinositol 3-kinase
comp114380_c0_seq1	up	2.3507	p70 ribosomal S6 kinase
comp117300_c0_seq1	up	2.34049	p70 ribosomal S6 kinase
comp110673_c0_seq2	up	1.77456	p70 ribosomal S6 kinase
comp110673_c0_seq1	up	1.61073	p70 ribosomal S6 kinase
comp110673_c0_seq13	up	1.57375	p70 ribosomal S6 kinase
comp108837_c0_seq10	up	1.29218	p70 ribosomal S6 kinase
comp108837_c0_seq18	up	1.12056	p70 ribosomal S6 kinase
comp115847_c0_seq5	down	-1.21988	p70 ribosomal S6 kinase
comp115847_c0_seq1	down	-1.26024	p70 ribosomal S6 kinase
comp108837_c0_seq11	down	-2.99512	p70 ribosomal S6 kinase
comp108837_c0_seq3	down	-3.29278	p70 ribosomal S6 kinase
comp373986_c0_seq1	up	2.49476	nucleoside-diphosphate kinase
comp374561_c0_seq1	up	2.3322	nucleoside-diphosphate kinase
comp89459_c0_seq2	up	1.65313	nucleoside-diphosphate kinase
comp89459_c0_seq1	up	1.33758	nucleoside-diphosphate kinase
comp61585_c0_seq1	up	1.23001	nucleoside-diphosphate kinase
comp89459_c0_seq6	up	1.22033	nucleoside-diphosphate kinase
comp89459_c0_seq5	up	1.0595	nucleoside-diphosphate kinase
comp114826_c0_seq3	down	-1.0133	nucleoside-diphosphate kinase
comp89746_c0_seq4	down	-5.32193	nucleoside-diphosphate kinase
comp89746_c0_seq3	down	-5.45943	nucleoside-diphosphate kinase
comp72248_c0_seq1	down	-5.75489	nucleoside-diphosphate kinase
comp60662_c0_seq1	down	-5.79181	nucleoside-diphosphate kinase
comp89746_c0_seq2	down	-6.64386	nucleoside-diphosphate kinase
comp89746_c0_seq1	down	-6.67948	nucleoside-diphosphate kinase
comp80205_c0_seq1	down	-6.71425	nucleoside-diphosphate kinase
comp30803_c0_seq1	down	-1.06413	non-specific serine/threonine protein kinase
comp115386_c0_seq1	up	2.01538	NIMA (never in mitosis gene a)-related kinase
comp117860_c0_seq1	up	1.99072	NIMA (never in mitosis gene a)-related kinase
comp73885_c0_seq1	up	1.53201	NIMA (never in mitosis gene a)-related kinase
comp122079_c1_seq2	up	1.40407	NIMA (never in mitosis gene a)-related kinase
comp122079_c0_seq2	up	1.39323	NIMA (never in mitosis gene a)-related kinase
comp122079_c1_seq1	up	1.31965	NIMA (never in mitosis gene a)-related kinase
comp122079_c1_seq3	up	1.27839	NIMA (never in mitosis gene a)-related kinase
comp122079_c0_seq1	up	1.21805	NIMA (never in mitosis gene a)-related kinase
comp67057_c0_seq1	down	-1.72437	NIMA (never in mitosis gene a)-related kinase
comp390_c0_seq1	down	-3.90689	NIMA (never in mitosis gene a)-related kinase
comp124936_c2_seq10	down	-1.03953	NAD+ kinase
comp126015_c0_seq4	down	-1.26748	NAD+ kinase
comp124936_c2_seq9	down	-1.48543	NAD+ kinase
comp124936_c2_seq8	down	-1.49304	NAD+ kinase
comp126015_c0_seq11	down	-1.49476	NAD+ kinase
comp126015_c0_seq9	down	-1.6389	NAD+ kinase
comp126015_c0_seq3	down	-1.70627	NAD+ kinase
comp126015_c0_seq13	down	-1.73697	NAD+ kinase
comp124936_c2_seq6	down	-1.74284	NAD+ kinase
comp126015_c0_seq5	down	-1.76818	NAD+ kinase
comp126015_c0_seq7	down	-1.78165	NAD+ kinase
comp126015_c0_seq14	down	-1.97797	NAD+ kinase
comp124936_c2_seq2	down	-1.98832	NAD+ kinase
comp124936_c2_seq4	down	-1.99095	NAD+ kinase
comp126015_c0_seq12	down	-2.02647	NAD+ kinase
comp126015_c0_seq2	down	-2.06054	NAD+ kinase
comp126015_c0_seq8	down	-2.12383	NAD+ kinase
comp126015_c0_seq10	down	-2.2109	NAD+ kinase
comp126015_c0_seq1	down	-2.2578	NAD+ kinase
comp124936_c2_seq3	down	-2.36375	NAD+ kinase
comp124936_c2_seq1	down	-2.37022	NAD+ kinase
comp124936_c2_seq11	down	-2.38163	NAD+ kinase
comp124936_c2_seq5	down	-2.45943	NAD+ kinase
comp126015_c0_seq6	down	-3.41504	NAD+ kinase
comp126015_c0_seq15	down	-3.54432	NAD+ kinase
comp113229_c0_seq1	down	-1.12928	myosin-light-chain kinase
comp125179_c0_seq6	up	1.96253	mitogen-activated protein kinase kinase kinase 1. plant
comp125179_c0_seq5	up	1.5502	mitogen-activated protein kinase kinase kinase 1. plant
comp125179_c0_seq2	up	1.37504	mitogen-activated protein kinase kinase kinase 1. plant
comp125179_c0_seq3	up	1.35908	mitogen-activated protein kinase kinase kinase 1. plant
comp125179_c0_seq4	up	1.12029	mitogen-activated protein kinase kinase kinase 1. plant
comp125179_c0_seq11	up	1.1062	mitogen-activated protein kinase kinase kinase 1. plant
comp112877_c0_seq7	down	-1	mitogen-activated protein kinase kinase kinase 1. plant
comp112877_c0_seq5	down	-1.00533	mitogen-activated protein kinase kinase kinase 1. plant
comp112877_c0_seq1	down	-1.01696	mitogen-activated protein kinase kinase kinase 1. plant
comp125925_c0_seq20	down	-1.04519	mitogen-activated protein kinase kinase kinase 1. plant
comp125925_c0_seq23	down	-1.07529	mitogen-activated protein kinase kinase kinase 1. plant
comp112065_c0_seq1	down	-1.12553	mitogen-activated protein kinase kinase kinase 1. plant
comp112065_c0_seq5	down	-1.13245	mitogen-activated protein kinase kinase kinase 1. plant
comp125925_c0_seq17	down	-1.16601	mitogen-activated protein kinase kinase kinase 1. plant
comp112877_c0_seq8	down	-1.20801	mitogen-activated protein kinase kinase kinase 1. plant
comp125925_c0_seq21	down	-1.21658	mitogen-activated protein kinase kinase kinase 1. plant
comp112065_c0_seq16	down	-1.22239	mitogen-activated protein kinase kinase kinase 1. plant
comp112065_c0_seq8	down	-1.22239	mitogen-activated protein kinase kinase kinase 1. plant
comp112065_c0_seq17	down	-1.23563	mitogen-activated protein kinase kinase kinase 1. plant
comp125925_c0_seq9	down	-1.25322	mitogen-activated protein kinase kinase kinase 1. plant
comp112065_c0_seq4	down	-1.26303	mitogen-activated protein kinase kinase kinase 1. plant
comp125925_c0_seq25	down	-1.3388	mitogen-activated protein kinase kinase kinase 1. plant
comp112065_c0_seq3	down	-1.34577	mitogen-activated protein kinase kinase kinase 1. plant
comp112065_c0_seq10	down	-1.3744	mitogen-activated protein kinase kinase kinase 1. plant
comp112065_c0_seq9	down	-1.44746	mitogen-activated protein kinase kinase kinase 1. plant
comp112877_c0_seq3	down	-1.45943	mitogen-activated protein kinase kinase kinase 1. plant
comp125925_c0_seq7	down	-1.45943	mitogen-activated protein kinase kinase kinase 1. plant
comp112065_c0_seq6	down	-1.89812	mitogen-activated protein kinase kinase kinase 1. plant
comp112065_c0_seq14	down	-1.96347	mitogen-activated protein kinase kinase kinase 1. plant
comp123363_c0_seq8	down	-2.00922	mitogen-activated protein kinase kinase kinase 1. plant
comp112065_c0_seq11	down	-2.1375	mitogen-activated protein kinase kinase kinase 1. plant
comp120376_c0_seq2	down	-2.1962	mitogen-activated protein kinase kinase 4/5. plant
comp121060_c0_seq4	down	-2.19704	mitogen-activated protein kinase kinase 4/5. plant
comp121060_c0_seq3	down	-2.20486	mitogen-activated protein kinase kinase 4/5. plant
comp120376_c0_seq3	down	-2.25775	mitogen-activated protein kinase kinase 4/5. plant
comp120376_c0_seq4	down	-2.27235	mitogen-activated protein kinase kinase 4/5. plant
comp121060_c0_seq2	down	-2.27843	mitogen-activated protein kinase kinase 4/5. plant
comp120376_c0_seq1	down	-2.29363	mitogen-activated protein kinase kinase 4/5. plant
comp121060_c0_seq1	down	-2.57827	mitogen-activated protein kinase kinase 4/5. plant
comp123816_c0_seq5	up	3.00643	mitogen-activated protein kinase kinase 1
comp89009_c0_seq3	up	2.02106	mitogen-activated protein kinase kinase 1
comp826002_c0_seq1	up	1.33342	mitogen-activated protein kinase kinase 1
comp30517_c0_seq1	down	-1	mitogen-activated protein kinase kinase 1
comp116292_c0_seq1	up	1.13581	mitogen-activated protein kinase
comp116292_c0_seq2	up	1.04201	mitogen-activated protein kinase
comp114970_c0_seq2	up	1.0082	mitogen-activated protein kinase
comp109490_c2_seq3	up	3.7851	LRR receptor-like serine/threonine-protein kinase FLS2
comp586920_c0_seq1	up	2.22882	LRR receptor-like serine/threonine-protein kinase FLS2
comp828647_c0_seq1	up	1.93074	LRR receptor-like serine/threonine-protein kinase FLS2
comp109490_c2_seq6	down	-1	LRR receptor-like serine/threonine-protein kinase FLS2
comp117961_c0_seq10	down	-1.02531	LRR receptor-like serine/threonine-protein kinase FLS2
comp109490_c2_seq4	down	-1.03827	LRR receptor-like serine/threonine-protein kinase FLS2
comp109490_c2_seq1	down	-1.0533	LRR receptor-like serine/threonine-protein kinase FLS2
comp117961_c0_seq7	down	-1.09452	LRR receptor-like serine/threonine-protein kinase FLS2
comp109490_c2_seq2	down	-1.10692	LRR receptor-like serine/threonine-protein kinase FLS2
comp109490_c2_seq9	down	-1.11548	LRR receptor-like serine/threonine-protein kinase FLS2
comp109490_c2_seq12	down	-1.17754	LRR receptor-like serine/threonine-protein kinase FLS2
comp475478_c0_seq1	down	-1.19931	LRR receptor-like serine/threonine-protein kinase FLS2
comp117961_c0_seq11	down	-1.22588	LRR receptor-like serine/threonine-protein kinase FLS2
comp4392_c0_seq1	down	-1.23563	LRR receptor-like serine/threonine-protein kinase FLS2
comp44337_c0_seq1	down	-1.24101	LRR receptor-like serine/threonine-protein kinase FLS2
comp109490_c2_seq13	down	-1.29391	LRR receptor-like serine/threonine-protein kinase FLS2
comp117961_c0_seq18	down	-1.35614	LRR receptor-like serine/threonine-protein kinase FLS2
comp117961_c0_seq3	down	-1.37151	LRR receptor-like serine/threonine-protein kinase FLS2
comp109490_c2_seq10	down	-1.44931	LRR receptor-like serine/threonine-protein kinase FLS2
comp109490_c2_seq11	down	-1.47534	LRR receptor-like serine/threonine-protein kinase FLS2
comp117961_c0_seq13	down	-1.49476	LRR receptor-like serine/threonine-protein kinase FLS2
comp117961_c0_seq17	down	-1.49963	LRR receptor-like serine/threonine-protein kinase FLS2
comp117961_c0_seq5	down	-1.54253	LRR receptor-like serine/threonine-protein kinase FLS2
comp117961_c0_seq4	down	-1.5621	LRR receptor-like serine/threonine-protein kinase FLS2
comp1010494_c0_seq1	down	-1.56294	LRR receptor-like serine/threonine-protein kinase FLS2
comp127101_c1_seq3	down	-1.61667	LRR receptor-like serine/threonine-protein kinase FLS2
comp117961_c0_seq14	down	-1.63743	LRR receptor-like serine/threonine-protein kinase FLS2
comp117961_c0_seq2	down	-1.65208	LRR receptor-like serine/threonine-protein kinase FLS2
comp253153_c0_seq1	down	-1.7318	LRR receptor-like serine/threonine-protein kinase FLS2
comp46646_c0_seq1	down	-1.73954	LRR receptor-like serine/threonine-protein kinase FLS2
comp117961_c0_seq8	down	-1.76962	LRR receptor-like serine/threonine-protein kinase FLS2
comp117961_c0_seq6	down	-1.83007	LRR receptor-like serine/threonine-protein kinase FLS2
comp109490_c2_seq7	down	-1.848	LRR receptor-like serine/threonine-protein kinase FLS2
comp276115_c0_seq1	down	-1.90182	LRR receptor-like serine/threonine-protein kinase FLS2
comp295061_c0_seq1	down	-1.90182	LRR receptor-like serine/threonine-protein kinase FLS2
comp117961_c0_seq9	down	-2.03953	LRR receptor-like serine/threonine-protein kinase FLS2
comp117961_c0_seq16	down	-2.06609	LRR receptor-like serine/threonine-protein kinase FLS2
comp117961_c0_seq15	down	-2.14136	LRR receptor-like serine/threonine-protein kinase FLS2
comp117961_c0_seq1	down	-2.18057	LRR receptor-like serine/threonine-protein kinase FLS2
comp117961_c0_seq12	down	-2.22677	LRR receptor-like serine/threonine-protein kinase FLS2
comp11952_c0_seq1	down	-2.27302	LRR receptor-like serine/threonine-protein kinase FLS2
comp916661_c0_seq1	down	-3.56071	LRR receptor-like serine/threonine-protein kinase FLS2
comp574349_c0_seq1	up	2.79518	LRR receptor-like serine/threonine-protein kinase EFR
comp128000_c0_seq3	up	2.68072	LRR receptor-like serine/threonine-protein kinase EFR
comp668692_c0_seq1	up	2.35364	LRR receptor-like serine/threonine-protein kinase EFR
comp102209_c0_seq5	up	2.32193	LRR receptor-like serine/threonine-protein kinase EFR
comp872372_c0_seq1	up	2.09954	LRR receptor-like serine/threonine-protein kinase EFR
comp749036_c0_seq1	up	1.25376	LRR receptor-like serine/threonine-protein kinase EFR
comp120180_c0_seq6	up	1.17333	LRR receptor-like serine/threonine-protein kinase EFR
comp120180_c0_seq4	down	-1.67671	LRR receptor-like serine/threonine-protein kinase EFR
comp43411_c0_seq1	down	-4.10852	LRR receptor-like serine/threonine-protein kinase EFR
comp409476_c0_seq1	up	6.04439	interleukin-1 receptor-associated kinase 4
comp124370_c0_seq3	up	5.80735	interleukin-1 receptor-associated kinase 4
comp118037_c0_seq1	up	5.76818	interleukin-1 receptor-associated kinase 4
comp111390_c0_seq2	up	4.75489	interleukin-1 receptor-associated kinase 4
comp111390_c0_seq3	up	3.93074	interleukin-1 receptor-associated kinase 4
comp118037_c0_seq4	up	3.38247	interleukin-1 receptor-associated kinase 4
comp126077_c0_seq3	up	3.37504	interleukin-1 receptor-associated kinase 4
comp118037_c0_seq2	up	3.30743	interleukin-1 receptor-associated kinase 4
comp111390_c0_seq6	up	3.01495	interleukin-1 receptor-associated kinase 4
comp118037_c0_seq3	up	2.99277	interleukin-1 receptor-associated kinase 4
comp111390_c0_seq5	up	2.9386	interleukin-1 receptor-associated kinase 4
comp121742_c0_seq2	up	2.90923	interleukin-1 receptor-associated kinase 4
comp126077_c0_seq2	up	2.78892	interleukin-1 receptor-associated kinase 4
comp877733_c0_seq1	up	2.77259	interleukin-1 receptor-associated kinase 4
comp124370_c0_seq1	up	2.75489	interleukin-1 receptor-associated kinase 4
comp126077_c0_seq1	up	2.69249	interleukin-1 receptor-associated kinase 4
comp126077_c0_seq6	up	2.69032	interleukin-1 receptor-associated kinase 4
comp126077_c0_seq5	up	2.62803	interleukin-1 receptor-associated kinase 4
comp121742_c0_seq6	up	2.60486	interleukin-1 receptor-associated kinase 4
comp93046_c1_seq1	up	2.50734	interleukin-1 receptor-associated kinase 4
comp99725_c0_seq1	up	2.44252	interleukin-1 receptor-associated kinase 4
comp111390_c0_seq9	up	2.41504	interleukin-1 receptor-associated kinase 4
comp121742_c0_seq5	up	2.38827	interleukin-1 receptor-associated kinase 4
comp118037_c0_seq5	up	2.35453	interleukin-1 receptor-associated kinase 4
comp1186746_c0_seq1	up	2.34792	interleukin-1 receptor-associated kinase 4
comp93046_c1_seq2	up	2.31451	interleukin-1 receptor-associated kinase 4
comp111390_c0_seq4	up	2.22239	interleukin-1 receptor-associated kinase 4
comp118037_c0_seq6	up	2.2084	interleukin-1 receptor-associated kinase 4
comp111390_c0_seq8	up	2.2076	interleukin-1 receptor-associated kinase 4
comp474928_c0_seq1	up	2.14439	interleukin-1 receptor-associated kinase 4
comp118037_c0_seq7	up	2.08678	interleukin-1 receptor-associated kinase 4
comp111390_c0_seq7	up	2.04439	interleukin-1 receptor-associated kinase 4
comp926193_c0_seq1	up	2.04439	interleukin-1 receptor-associated kinase 4
comp113086_c0_seq7	up	1.9386	interleukin-1 receptor-associated kinase 4
comp71183_c0_seq1	up	1.90182	interleukin-1 receptor-associated kinase 4
comp121742_c0_seq1	up	1.86969	interleukin-1 receptor-associated kinase 4
comp126172_c0_seq14	up	1.64046	interleukin-1 receptor-associated kinase 4
comp59088_c0_seq1	up	1.61382	interleukin-1 receptor-associated kinase 4
comp78441_c0_seq3	up	1.58496	interleukin-1 receptor-associated kinase 4
comp122085_c1_seq6	up	1.51937	interleukin-1 receptor-associated kinase 4
comp369889_c0_seq1	up	1.51457	interleukin-1 receptor-associated kinase 4
comp296999_c0_seq1	up	1.48981	interleukin-1 receptor-associated kinase 4
comp418304_c0_seq1	up	1.38904	interleukin-1 receptor-associated kinase 4
comp124992_c1_seq8	up	1.36257	interleukin-1 receptor-associated kinase 4
comp108100_c0_seq3	up	1.34395	interleukin-1 receptor-associated kinase 4
comp121742_c0_seq4	up	1.34395	interleukin-1 receptor-associated kinase 4
comp419841_c0_seq1	up	1.32193	interleukin-1 receptor-associated kinase 4
comp114715_c0_seq5	up	1.25873	interleukin-1 receptor-associated kinase 4
comp114715_c0_seq14	up	1.25322	interleukin-1 receptor-associated kinase 4
comp114715_c0_seq16	up	1.23704	interleukin-1 receptor-associated kinase 4
comp126172_c0_seq16	up	1.18688	interleukin-1 receptor-associated kinase 4
comp116767_c0_seq4	up	1.17754	interleukin-1 receptor-associated kinase 4
comp40445_c0_seq1	up	1.17585	interleukin-1 receptor-associated kinase 4
comp108100_c0_seq4	up	1.16146	interleukin-1 receptor-associated kinase 4
comp100189_c0_seq1	up	1.15412	interleukin-1 receptor-associated kinase 4
comp117624_c0_seq9	up	1.07717	interleukin-1 receptor-associated kinase 4
comp653108_c0_seq1	up	1.02748	interleukin-1 receptor-associated kinase 4
comp100189_c0_seq2	up	1.02623	interleukin-1 receptor-associated kinase 4
comp946855_c0_seq1	up	1.02106	interleukin-1 receptor-associated kinase 4
comp89598_c0_seq1	up	1.00631	interleukin-1 receptor-associated kinase 4
comp114361_c0_seq11	down	-1	interleukin-1 receptor-associated kinase 4
comp114361_c0_seq12	down	-1	interleukin-1 receptor-associated kinase 4
comp114361_c0_seq6	down	-1	interleukin-1 receptor-associated kinase 4
comp116496_c0_seq18	down	-1	interleukin-1 receptor-associated kinase 4
comp116496_c0_seq8	down	-1	interleukin-1 receptor-associated kinase 4
comp127957_c0_seq1	down	-1	interleukin-1 receptor-associated kinase 4
comp917900_c0_seq1	down	-1	interleukin-1 receptor-associated kinase 4
comp998104_c0_seq1	down	-1	interleukin-1 receptor-associated kinase 4
comp373236_c0_seq1	down	-1.0133	interleukin-1 receptor-associated kinase 4
comp116496_c0_seq11	down	-1.02046	interleukin-1 receptor-associated kinase 4
comp116496_c0_seq14	down	-1.02046	interleukin-1 receptor-associated kinase 4
comp116496_c0_seq5	down	-1.02046	interleukin-1 receptor-associated kinase 4
comp116496_c0_seq6	down	-1.02046	interleukin-1 receptor-associated kinase 4
comp117107_c0_seq2	down	-1.0217	interleukin-1 receptor-associated kinase 4
comp117848_c0_seq1	down	-1.03242	interleukin-1 receptor-associated kinase 4
comp109607_c1_seq5	down	-1.03317	interleukin-1 receptor-associated kinase 4
comp127896_c0_seq27	down	-1.03562	interleukin-1 receptor-associated kinase 4
comp116496_c0_seq1	down	-1.0458	interleukin-1 receptor-associated kinase 4
comp116496_c0_seq13	down	-1.0458	interleukin-1 receptor-associated kinase 4
comp117624_c0_seq4	down	-1.05063	interleukin-1 receptor-associated kinase 4
comp114361_c0_seq18	down	-1.05889	interleukin-1 receptor-associated kinase 4
comp116496_c0_seq15	down	-1.06054	interleukin-1 receptor-associated kinase 4
comp116496_c0_seq16	down	-1.06054	interleukin-1 receptor-associated kinase 4
comp117107_c0_seq3	down	-1.0614	interleukin-1 receptor-associated kinase 4
comp128009_c0_seq6	down	-1.07746	interleukin-1 receptor-associated kinase 4
comp127957_c0_seq10	down	-1.078	interleukin-1 receptor-associated kinase 4
comp518143_c0_seq1	down	-1.08092	interleukin-1 receptor-associated kinase 4
comp108680_c0_seq3	down	-1.08153	interleukin-1 receptor-associated kinase 4
comp116738_c0_seq7	down	-1.08406	interleukin-1 receptor-associated kinase 4
comp116496_c0_seq17	down	-1.08866	interleukin-1 receptor-associated kinase 4
comp113408_c0_seq8	down	-1.09245	interleukin-1 receptor-associated kinase 4
comp116496_c0_seq7	down	-1.09433	interleukin-1 receptor-associated kinase 4
comp113408_c0_seq1	down	-1.09686	interleukin-1 receptor-associated kinase 4
comp86439_c0_seq1	down	-1.09761	interleukin-1 receptor-associated kinase 4
comp116496_c0_seq25	down	-1.10343	interleukin-1 receptor-associated kinase 4
comp114361_c0_seq14	down	-1.10692	interleukin-1 receptor-associated kinase 4
comp78779_c0_seq2	down	-1.11247	interleukin-1 receptor-associated kinase 4
comp127412_c0_seq16	down	-1.11548	interleukin-1 receptor-associated kinase 4
comp127412_c0_seq5	down	-1.11548	interleukin-1 receptor-associated kinase 4
comp112533_c0_seq1	down	-1.12029	interleukin-1 receptor-associated kinase 4
comp113408_c0_seq2	down	-1.12029	interleukin-1 receptor-associated kinase 4
comp116738_c0_seq10	down	-1.12433	interleukin-1 receptor-associated kinase 4
comp86439_c0_seq4	down	-1.12553	interleukin-1 receptor-associated kinase 4
comp113408_c0_seq6	down	-1.12738	interleukin-1 receptor-associated kinase 4
comp96122_c0_seq1	down	-1.1375	interleukin-1 receptor-associated kinase 4
comp117107_c0_seq4	down	-1.14213	interleukin-1 receptor-associated kinase 4
comp86439_c0_seq5	down	-1.14244	interleukin-1 receptor-associated kinase 4
comp127412_c0_seq15	down	-1.14585	interleukin-1 receptor-associated kinase 4
comp116738_c0_seq14	down	-1.14775	interleukin-1 receptor-associated kinase 4
comp86439_c0_seq6	down	-1.14839	interleukin-1 receptor-associated kinase 4
comp77741_c0_seq1	down	-1.15024	interleukin-1 receptor-associated kinase 4
comp86439_c0_seq8	down	-1.152	interleukin-1 receptor-associated kinase 4
comp124370_c0_seq9	down	-1.15528	interleukin-1 receptor-associated kinase 4
comp114361_c0_seq4	down	-1.15754	interleukin-1 receptor-associated kinase 4
comp116496_c0_seq20	down	-1.15815	interleukin-1 receptor-associated kinase 4
comp117624_c0_seq17	down	-1.1587	interleukin-1 receptor-associated kinase 4
comp128008_c0_seq8	down	-1.1587	interleukin-1 receptor-associated kinase 4
comp124370_c0_seq5	down	-1.16046	interleukin-1 receptor-associated kinase 4
comp116496_c0_seq10	down	-1.16439	interleukin-1 receptor-associated kinase 4
comp86439_c0_seq2	down	-1.16439	interleukin-1 receptor-associated kinase 4
comp547265_c0_seq1	down	-1.16506	interleukin-1 receptor-associated kinase 4
comp116496_c0_seq27	down	-1.16601	interleukin-1 receptor-associated kinase 4
comp109815_c1_seq1	down	-1.16636	interleukin-1 receptor-associated kinase 4
comp127412_c0_seq8	down	-1.16636	interleukin-1 receptor-associated kinase 4
comp116496_c0_seq2	down	-1.16784	interleukin-1 receptor-associated kinase 4
comp116496_c0_seq30	down	-1.16784	interleukin-1 receptor-associated kinase 4
comp114361_c0_seq24	down	-1.16993	interleukin-1 receptor-associated kinase 4
comp116496_c0_seq3	down	-1.16993	interleukin-1 receptor-associated kinase 4
comp96122_c0_seq2	down	-1.16993	interleukin-1 receptor-associated kinase 4
comp124370_c0_seq2	down	-1.17284	interleukin-1 receptor-associated kinase 4
comp78779_c0_seq3	down	-1.17403	interleukin-1 receptor-associated kinase 4
comp124370_c0_seq7	down	-1.17477	interleukin-1 receptor-associated kinase 4
comp116496_c0_seq12	down	-1.17585	interleukin-1 receptor-associated kinase 4
comp113408_c0_seq5	down	-1.17955	interleukin-1 receptor-associated kinase 4
comp117107_c0_seq8	down	-1.18023	interleukin-1 receptor-associated kinase 4
comp116496_c0_seq19	down	-1.18107	interleukin-1 receptor-associated kinase 4
comp113408_c0_seq3	down	-1.1822	interleukin-1 receptor-associated kinase 4
comp113086_c0_seq1	down	-1.18763	interleukin-1 receptor-associated kinase 4
comp86439_c0_seq3	down	-1.18948	interleukin-1 receptor-associated kinase 4
comp116496_c0_seq26	down	-1.18982	interleukin-1 receptor-associated kinase 4
comp117848_c0_seq5	down	-1.1901	interleukin-1 receptor-associated kinase 4
comp116496_c0_seq28	down	-1.19153	interleukin-1 receptor-associated kinase 4
comp116738_c0_seq13	down	-1.19265	interleukin-1 receptor-associated kinase 4
comp124370_c0_seq12	down	-1.19265	interleukin-1 receptor-associated kinase 4
comp86439_c0_seq7	down	-1.19265	interleukin-1 receptor-associated kinase 4
comp113408_c0_seq7	down	-1.19745	interleukin-1 receptor-associated kinase 4
comp124370_c0_seq6	down	-1.2007	interleukin-1 receptor-associated kinase 4
comp112533_c0_seq4	down	-1.20353	interleukin-1 receptor-associated kinase 4
comp96122_c0_seq3	down	-1.20482	interleukin-1 receptor-associated kinase 4
comp127957_c0_seq16	down	-1.20645	interleukin-1 receptor-associated kinase 4
comp113408_c0_seq4	down	-1.21192	interleukin-1 receptor-associated kinase 4
comp96122_c0_seq5	down	-1.21604	interleukin-1 receptor-associated kinase 4
comp124370_c0_seq13	down	-1.22239	interleukin-1 receptor-associated kinase 4
comp116496_c0_seq29	down	-1.22827	interleukin-1 receptor-associated kinase 4
comp109607_c1_seq3	down	-1.23538	interleukin-1 receptor-associated kinase 4
comp116496_c0_seq9	down	-1.23563	interleukin-1 receptor-associated kinase 4
comp89231_c0_seq1	down	-1.23654	interleukin-1 receptor-associated kinase 4
comp124370_c0_seq14	down	-1.24101	interleukin-1 receptor-associated kinase 4
comp117848_c0_seq7	down	-1.24393	interleukin-1 receptor-associated kinase 4
comp127412_c0_seq7	down	-1.24462	interleukin-1 receptor-associated kinase 4
comp127412_c0_seq2	down	-1.24511	interleukin-1 receptor-associated kinase 4
comp127412_c0_seq10	down	-1.24793	interleukin-1 receptor-associated kinase 4
comp127412_c0_seq11	down	-1.25873	interleukin-1 receptor-associated kinase 4
comp116496_c0_seq23	down	-1.26303	interleukin-1 receptor-associated kinase 4
comp127412_c0_seq1	down	-1.26303	interleukin-1 receptor-associated kinase 4
comp127445_c0_seq1	down	-1.26849	interleukin-1 receptor-associated kinase 4
comp109607_c1_seq2	down	-1.27009	interleukin-1 receptor-associated kinase 4
comp122085_c1_seq2	down	-1.2716	interleukin-1 receptor-associated kinase 4
comp93137_c0_seq1	down	-1.2718	interleukin-1 receptor-associated kinase 4
comp108680_c0_seq1	down	-1.27302	interleukin-1 receptor-associated kinase 4
comp127412_c0_seq17	down	-1.27798	interleukin-1 receptor-associated kinase 4
comp127412_c0_seq9	down	-1.2854	interleukin-1 receptor-associated kinase 4
comp88194_c0_seq1	down	-1.28562	interleukin-1 receptor-associated kinase 4
comp117848_c0_seq3	down	-1.29373	interleukin-1 receptor-associated kinase 4
comp127412_c0_seq13	down	-1.29866	interleukin-1 receptor-associated kinase 4
comp114361_c0_seq7	down	-1.30485	interleukin-1 receptor-associated kinase 4
comp114361_c0_seq23	down	-1.32193	interleukin-1 receptor-associated kinase 4
comp127412_c0_seq3	down	-1.32193	interleukin-1 receptor-associated kinase 4
comp114361_c0_seq22	down	-1.3388	interleukin-1 receptor-associated kinase 4
comp127412_c0_seq6	down	-1.3388	interleukin-1 receptor-associated kinase 4
comp117848_c0_seq8	down	-1.35364	interleukin-1 receptor-associated kinase 4
comp127445_c0_seq3	down	-1.36119	interleukin-1 receptor-associated kinase 4
comp127412_c0_seq14	down	-1.36146	interleukin-1 receptor-associated kinase 4
comp109815_c1_seq5	down	-1.36476	interleukin-1 receptor-associated kinase 4
comp96122_c0_seq4	down	-1.37851	interleukin-1 receptor-associated kinase 4
comp127445_c0_seq4	down	-1.39232	interleukin-1 receptor-associated kinase 4
comp117848_c0_seq4	down	-1.39378	interleukin-1 receptor-associated kinase 4
comp127412_c0_seq4	down	-1.40296	interleukin-1 receptor-associated kinase 4
comp127412_c0_seq12	down	-1.41504	interleukin-1 receptor-associated kinase 4
comp109414_c0_seq2	down	-1.42626	interleukin-1 receptor-associated kinase 4
comp127445_c0_seq6	down	-1.43024	interleukin-1 receptor-associated kinase 4
comp109414_c0_seq10	down	-1.44057	interleukin-1 receptor-associated kinase 4
comp108680_c0_seq7	down	-1.44626	interleukin-1 receptor-associated kinase 4
comp127445_c0_seq2	down	-1.45199	interleukin-1 receptor-associated kinase 4
comp117624_c0_seq11	down	-1.45372	interleukin-1 receptor-associated kinase 4
comp114361_c0_seq1	down	-1.46949	interleukin-1 receptor-associated kinase 4
comp127445_c0_seq7	down	-1.46949	interleukin-1 receptor-associated kinase 4
comp75807_c0_seq1	down	-1.47573	interleukin-1 receptor-associated kinase 4
comp114361_c0_seq25	down	-1.47805	interleukin-1 receptor-associated kinase 4
comp114361_c0_seq2	down	-1.49354	interleukin-1 receptor-associated kinase 4
comp108680_c0_seq2	down	-1.49881	interleukin-1 receptor-associated kinase 4
comp127445_c0_seq5	down	-1.50404	interleukin-1 receptor-associated kinase 4
comp109815_c1_seq6	down	-1.50779	interleukin-1 receptor-associated kinase 4
comp114361_c0_seq17	down	-1.50901	interleukin-1 receptor-associated kinase 4
comp114361_c0_seq19	down	-1.50901	interleukin-1 receptor-associated kinase 4
comp114361_c0_seq16	down	-1.54749	interleukin-1 receptor-associated kinase 4
comp114361_c0_seq20	down	-1.54749	interleukin-1 receptor-associated kinase 4
comp114361_c0_seq5	down	-1.54749	interleukin-1 receptor-associated kinase 4
comp125752_c0_seq9	down	-1.57116	interleukin-1 receptor-associated kinase 4
comp117107_c0_seq7	down	-1.57743	interleukin-1 receptor-associated kinase 4
comp117107_c0_seq9	down	-1.58496	interleukin-1 receptor-associated kinase 4
comp127957_c0_seq21	down	-1.61143	interleukin-1 receptor-associated kinase 4
comp109607_c1_seq12	down	-1.61257	interleukin-1 receptor-associated kinase 4
comp109607_c1_seq6	down	-1.61973	interleukin-1 receptor-associated kinase 4
comp114361_c0_seq13	down	-1.62149	interleukin-1 receptor-associated kinase 4
comp125675_c0_seq6	down	-1.66107	interleukin-1 receptor-associated kinase 4
comp117107_c0_seq1	down	-1.66297	interleukin-1 receptor-associated kinase 4
comp125675_c0_seq20	down	-1.66935	interleukin-1 receptor-associated kinase 4
comp108680_c0_seq5	down	-1.67807	interleukin-1 receptor-associated kinase 4
comp125675_c0_seq31	down	-1.69052	interleukin-1 receptor-associated kinase 4
comp50622_c0_seq1	down	-1.69727	interleukin-1 receptor-associated kinase 4
comp73962_c0_seq3	down	-1.70044	interleukin-1 receptor-associated kinase 4
comp125675_c0_seq1	down	-1.7047	interleukin-1 receptor-associated kinase 4
comp410720_c0_seq1	down	-1.73697	interleukin-1 receptor-associated kinase 4
comp114361_c0_seq9	down	-1.78978	interleukin-1 receptor-associated kinase 4
comp127896_c0_seq31	down	-1.79586	interleukin-1 receptor-associated kinase 4
comp126172_c0_seq17	down	-1.79632	interleukin-1 receptor-associated kinase 4
comp113086_c0_seq4	down	-1.80518	interleukin-1 receptor-associated kinase 4
comp125675_c0_seq30	down	-1.80735	interleukin-1 receptor-associated kinase 4
comp122085_c1_seq7	down	-1.89553	interleukin-1 receptor-associated kinase 4
comp78779_c0_seq1	down	-1.926	interleukin-1 receptor-associated kinase 4
comp122085_c1_seq5	down	-1.9542	interleukin-1 receptor-associated kinase 4
comp122085_c1_seq4	down	-1.9642	interleukin-1 receptor-associated kinase 4
comp109414_c0_seq5	down	-2	interleukin-1 receptor-associated kinase 4
comp126311_c1_seq15	down	-2	interleukin-1 receptor-associated kinase 4
comp91638_c0_seq1	down	-2.07039	interleukin-1 receptor-associated kinase 4
comp114361_c0_seq8	down	-2.12553	interleukin-1 receptor-associated kinase 4
comp109414_c0_seq11	down	-2.30485	interleukin-1 receptor-associated kinase 4
comp9196_c0_seq1	down	-2.32193	interleukin-1 receptor-associated kinase 4
comp56461_c0_seq1	down	-2.40939	interleukin-1 receptor-associated kinase 4
comp127957_c0_seq4	down	-2.50986	interleukin-1 receptor-associated kinase 4
comp97834_c0_seq1	down	-2.55394	interleukin-1 receptor-associated kinase 4
comp116496_c0_seq24	down	-2.58496	interleukin-1 receptor-associated kinase 4
comp109414_c0_seq4	down	-2.66985	interleukin-1 receptor-associated kinase 4
comp438465_c0_seq1	down	-2.70044	interleukin-1 receptor-associated kinase 4
comp109414_c0_seq6	down	-2.83289	interleukin-1 receptor-associated kinase 4
comp56461_c0_seq2	down	-2.926	interleukin-1 receptor-associated kinase 4
comp91638_c0_seq2	down	-2.9622	interleukin-1 receptor-associated kinase 4
comp113086_c0_seq8	down	-3.14048	interleukin-1 receptor-associated kinase 4
comp73962_c0_seq2	down	-3.20163	interleukin-1 receptor-associated kinase 4
comp87477_c0_seq1	down	-3.35755	interleukin-1 receptor-associated kinase 4
comp109414_c0_seq1	down	-3.36923	interleukin-1 receptor-associated kinase 4
comp109414_c0_seq8	down	-3.50462	interleukin-1 receptor-associated kinase 4
comp45556_c0_seq1	down	-3.52356	interleukin-1 receptor-associated kinase 4
comp109414_c0_seq3	down	-3.52838	interleukin-1 receptor-associated kinase 4
comp74123_c0_seq1	down	-3.89616	interleukin-1 receptor-associated kinase 4
comp73962_c0_seq1	down	-4.16993	interleukin-1 receptor-associated kinase 4
comp127957_c0_seq19	down	-4.44294	interleukin-1 receptor-associated kinase 4
comp69405_c0_seq1	up	1.47999	inositol-hexakisphosphate kinase
comp56613_c0_seq1	up	1.34395	inositol-1.3.4-trisphosphate 5/6-kinase / inositol-tetrakisphosphate 1-kinase
comp81195_c0_seq1	up	1.34395	inositol-1.3.4-trisphosphate 5/6-kinase / inositol-tetrakisphosphate 1-kinase
comp51773_c0_seq1	down	-1.88858	inositol-1.3.4-trisphosphate 5/6-kinase / inositol-tetrakisphosphate 1-kinase
comp47154_c0_seq1	down	-2.22239	inositol-1.3.4-trisphosphate 5/6-kinase / inositol-tetrakisphosphate 1-kinase
comp117162_c0_seq3	up	2.26303	hydroxymethylpyrimidine kinase / phosphomethylpyrimidine kinase / thiamine-phosphate diphosphorylase
comp112363_c0_seq1	up	5.12928	hexokinase
comp120760_c0_seq15	up	4.06609	hexokinase
comp112363_c0_seq3	up	3.88452	hexokinase
comp112363_c0_seq2	up	3.31657	hexokinase
comp120760_c0_seq3	up	3.20457	hexokinase
comp109925_c0_seq15	up	1.74024	hexokinase
comp123465_c0_seq2	up	1.5009	hexokinase
comp123465_c0_seq1	up	1.42502	hexokinase
comp123465_c0_seq6	up	1.38286	hexokinase
comp123465_c0_seq9	up	1.31079	hexokinase
comp120453_c0_seq3	up	1.25376	hexokinase
comp107642_c0_seq13	up	1.18442	hexokinase
comp123465_c0_seq5	up	1.11704	hexokinase
comp123465_c0_seq8	up	1.11622	hexokinase
comp123465_c0_seq7	up	1.08746	hexokinase
comp123465_c0_seq3	up	1.08636	hexokinase
comp120453_c0_seq2	up	1.01749	hexokinase
comp123465_c0_seq4	down	-2.95777	hexokinase
comp116480_c0_seq4	down	-1.11548	guanylate kinase
comp104463_c0_seq1	down	-1.18763	guanylate kinase
comp104463_c0_seq6	down	-1.29631	guanylate kinase
comp116480_c0_seq8	down	-1.33307	guanylate kinase
comp116480_c0_seq5	down	-1.33442	guanylate kinase
comp119025_c0_seq16	down	-1.62923	guanylate kinase
comp119025_c0_seq21	down	-1.6379	guanylate kinase
comp119025_c0_seq20	down	-1.70641	guanylate kinase
comp119025_c0_seq1	down	-1.72325	guanylate kinase
comp88036_c0_seq2	up	1.3164	glycogen synthase kinase 3 beta
comp46316_c0_seq1	up	1.18057	glycogen synthase kinase 3 beta
comp113988_c0_seq1	up	1.11136	glycerol kinase
comp124804_c0_seq3	up	2.44294	fucokinase
comp124804_c0_seq13	up	2.43942	fucokinase
comp124804_c0_seq5	up	1.29956	fucokinase
comp124804_c0_seq7	up	1.152	fucokinase
comp124804_c0_seq6	down	-1.34577	fucokinase
comp4414_c0_seq1	up	2.64386	fructokinase
comp113827_c0_seq4	up	2.10154	fructokinase
comp590077_c0_seq1	up	1.61471	fructokinase
comp113827_c0_seq1	up	1.57679	fructokinase
comp113827_c0_seq2	up	1.44478	fructokinase
comp62906_c0_seq1	up	1.38391	fructokinase
comp62906_c0_seq2	up	1.18057	fructokinase
comp117040_c0_seq2	up	1.07893	fructokinase
comp117040_c0_seq1	up	1.00677	fructokinase
comp113827_c0_seq3	up	1.00404	fructokinase
comp123321_c0_seq10	down	-1.02647	fructokinase
comp123321_c0_seq1	down	-1.03395	fructokinase
comp123321_c0_seq8	down	-1.36257	fructokinase
comp121325_c0_seq3	down	-1.61298	fructokinase
comp116317_c0_seq7	down	-1.04182	farnesol kinase
comp113205_c0_seq7	down	-1.24101	farnesol kinase
comp116317_c0_seq14	down	-1.42884	farnesol kinase
comp411393_c0_seq1	down	-1.98185	farnesol kinase
comp93960_c0_seq1	up	1.44798	extracellular signal-regulated kinase 1/2
comp93960_c0_seq3	up	1.25289	extracellular signal-regulated kinase 1/2
comp116471_c0_seq8	up	1.24793	extracellular signal-regulated kinase 1/2
comp109666_c0_seq6	down	-1.18845	extracellular signal-regulated kinase 1/2
comp114647_c0_seq2	down	-1.24101	extracellular signal-regulated kinase 1/2
comp116471_c0_seq4	down	-1.73697	extracellular signal-regulated kinase 1/2
comp109666_c0_seq4	down	-1.79355	extracellular signal-regulated kinase 1/2
comp116471_c0_seq5	down	-1.8679	extracellular signal-regulated kinase 1/2
comp99656_c0_seq2	down	-1.99022	extracellular signal-regulated kinase 1/2
comp116471_c0_seq9	down	-2.01197	extracellular signal-regulated kinase 1/2
comp111531_c0_seq4	down	-2.78051	extracellular signal-regulated kinase 1/2
comp111531_c0_seq1	down	-2.92057	extracellular signal-regulated kinase 1/2
comp94191_c0_seq2	up	4.2384	ethanolamine kinase
comp107870_c0_seq8	up	4.03342	ethanolamine kinase
comp107870_c0_seq3	up	3.94902	ethanolamine kinase
comp107870_c0_seq6	up	3.926	ethanolamine kinase
comp107870_c0_seq4	up	3.82018	ethanolamine kinase
comp107870_c0_seq2	up	3.75489	ethanolamine kinase
comp107870_c0_seq5	up	3.75077	ethanolamine kinase
comp107870_c0_seq7	up	3.37255	ethanolamine kinase
comp107870_c0_seq1	up	3.33628	ethanolamine kinase
comp96618_c0_seq1	up	3.22239	ethanolamine kinase
comp94191_c0_seq1	up	2.8625	ethanolamine kinase
comp64897_c0_seq1	down	-1.02018	ethanolamine kinase
comp85895_c0_seq1	down	-1.1565	ethanolamine kinase
comp124366_c0_seq20	up	1.43494	dual-specificity kinase
comp124393_c0_seq1	up	1.42356	dual-specificity kinase
comp124393_c0_seq9	up	1.41504	dual-specificity kinase
comp124366_c0_seq11	up	1.35755	dual-specificity kinase
comp124366_c0_seq9	up	1.34104	dual-specificity kinase
comp124366_c0_seq14	up	1.33258	dual-specificity kinase
comp124366_c0_seq16	up	1.2783	dual-specificity kinase
comp124366_c0_seq6	up	1.26303	dual-specificity kinase
comp124366_c0_seq7	up	1.23983	dual-specificity kinase
comp124366_c0_seq1	up	1.23195	dual-specificity kinase
comp124393_c0_seq3	up	1.23163	dual-specificity kinase
comp124366_c0_seq8	up	1.22948	dual-specificity kinase
comp124393_c0_seq8	up	1.21783	dual-specificity kinase
comp124393_c0_seq7	up	1.21169	dual-specificity kinase
comp124393_c0_seq10	up	1.21131	dual-specificity kinase
comp124393_c0_seq6	up	1.2085	dual-specificity kinase
comp124393_c0_seq5	up	1.19592	dual-specificity kinase
comp124393_c0_seq2	up	1.19424	dual-specificity kinase
comp124393_c0_seq4	up	1.19417	dual-specificity kinase
comp124366_c0_seq25	up	1.17979	dual-specificity kinase
comp124366_c0_seq13	up	1.16993	dual-specificity kinase
comp124366_c0_seq26	up	1.15528	dual-specificity kinase
comp124366_c0_seq18	up	1.15049	dual-specificity kinase
comp124366_c0_seq24	up	1.15024	dual-specificity kinase
comp124366_c0_seq21	up	1.14342	dual-specificity kinase
comp124366_c0_seq15	up	1.1404	dual-specificity kinase
comp124366_c0_seq17	up	1.13922	dual-specificity kinase
comp124366_c0_seq23	up	1.13906	dual-specificity kinase
comp124366_c0_seq12	up	1.12691	dual-specificity kinase
comp124366_c0_seq5	up	1.12676	dual-specificity kinase
comp124366_c0_seq3	up	1.12012	dual-specificity kinase
comp124366_c0_seq22	up	1.11917	dual-specificity kinase
comp124366_c0_seq19	up	1.11548	dual-specificity kinase
comp124366_c0_seq27	up	1.11159	dual-specificity kinase
comp124366_c0_seq4	up	1.09398	dual-specificity kinase
comp124366_c0_seq2	up	1.09115	dual-specificity kinase
comp124366_c0_seq10	up	1.08746	dual-specificity kinase
comp111589_c0_seq18	up	1.51457	dTMP kinase
comp125257_c0_seq2	down	-1.23412	dolichol kinase
comp125257_c0_seq7	down	-1.24249	dolichol kinase
comp125257_c0_seq6	down	-1.29469	dolichol kinase
comp125257_c0_seq1	down	-1.29546	dolichol kinase
comp126350_c0_seq3	down	-1.32462	dolichol kinase
comp126350_c0_seq6	down	-1.35364	dolichol kinase
comp126350_c0_seq10	down	-1.35392	dolichol kinase
comp126350_c0_seq9	down	-1.47089	dolichol kinase
comp126350_c0_seq8	down	-1.51245	dolichol kinase
comp125257_c0_seq3	down	-1.54306	dolichol kinase
comp126350_c0_seq4	down	-1.61471	dolichol kinase
comp126350_c0_seq1	down	-1.85647	dolichol kinase
comp126350_c0_seq7	down	-2	dolichol kinase
comp125257_c0_seq4	down	-2.07943	dolichol kinase
comp126350_c0_seq5	down	-2.20436	dolichol kinase
comp125257_c0_seq5	down	-3.06609	dolichol kinase
comp91434_c0_seq3	up	1.28011	diacylglycerol kinase (ATP dependent)
comp91434_c0_seq6	up	1.16619	diacylglycerol kinase (ATP dependent)
comp91434_c0_seq2	up	1.04793	diacylglycerol kinase (ATP dependent)
comp122342_c0_seq6	up	1.04325	diacylglycerol kinase (ATP dependent)
comp122506_c0_seq1	up	1.02576	diacylglycerol kinase (ATP dependent)
comp127418_c0_seq12	up	1.08406	D-glycerate 3-kinase
comp127418_c0_seq6	up	1.07943	D-glycerate 3-kinase
comp88917_c0_seq1	down	-1.59018	cyclin-dependent kinase regulatory subunit CKS1
comp124222_c0_seq3	down	-1.01815	cyclin-dependent kinase 8/11
comp853922_c0_seq1	down	-1.04307	cyclin-dependent kinase 2
comp685058_c0_seq1	down	-1.32193	cyclin-dependent kinase 2
comp1244653_c0_seq1	down	-1.47131	cyclin-dependent kinase 2
comp649588_c0_seq1	down	-1.48543	cyclin-dependent kinase 2
comp468237_c0_seq1	down	-1.55943	cyclin-dependent kinase 2
comp700044_c0_seq1	up	2.1375	cyclin-dependent kinase 12/13
comp124592_c0_seq11	up	1.3876	cyclin-dependent kinase 12/13
comp124592_c0_seq1	up	1.35509	cyclin-dependent kinase 12/13
comp124592_c0_seq3	up	1.34049	cyclin-dependent kinase 12/13
comp124592_c0_seq2	up	1.30103	cyclin-dependent kinase 12/13
comp124592_c0_seq9	up	1.27903	cyclin-dependent kinase 12/13
comp100555_c0_seq5	up	1.10962	cyclin-dependent kinase
comp100555_c0_seq2	down	-1.17754	cyclin-dependent kinase
comp101663_c0_seq8	down	-1.19033	cyclin-dependent kinase
comp101663_c0_seq7	down	-1.20163	cyclin-dependent kinase
comp100555_c0_seq6	down	-1.51457	cyclin-dependent kinase
comp100555_c0_seq4	down	-1.53797	cyclin-dependent kinase
comp100555_c0_seq3	down	-1.71425	cyclin-dependent kinase
comp101663_c0_seq4	down	-1.82597	cyclin-dependent kinase
comp100555_c0_seq1	down	-2.0268	cyclin-dependent kinase
comp101663_c0_seq6	down	-2.27907	cyclin-dependent kinase
comp121540_c0_seq4	up	2.25312	choline/ethanolamine kinase
comp122489_c0_seq1	up	2.20597	choline/ethanolamine kinase
comp121540_c0_seq1	up	2.14735	choline/ethanolamine kinase
comp122489_c0_seq2	up	2.1061	choline/ethanolamine kinase
comp121540_c0_seq3	up	1.68209	choline/ethanolamine kinase
comp121540_c0_seq2	up	1.54897	choline/ethanolamine kinase
comp98556_c0_seq2	up	1.05733	choline/ethanolamine kinase
comp124790_c1_seq15	down	-1.29546	chitin elicitor receptor kinase 1
comp124972_c0_seq22	down	-1.44876	chitin elicitor receptor kinase 1
comp124790_c1_seq18	down	-1.58496	chitin elicitor receptor kinase 1
comp124790_c1_seq9	down	-1.65896	chitin elicitor receptor kinase 1
comp124972_c0_seq10	down	-2.16993	chitin elicitor receptor kinase 1
comp124790_c1_seq10	down	-2.3505	chitin elicitor receptor kinase 1
comp124790_c1_seq4	down	-5.88264	chitin elicitor receptor kinase 1
comp93701_c0_seq1	up	2.2115	ceramide kinase
comp120717_c0_seq2	up	2.04731	ceramide kinase
comp120717_c0_seq7	up	1.93074	ceramide kinase
comp93701_c0_seq2	up	1.91561	ceramide kinase
comp120717_c0_seq1	up	1.80735	ceramide kinase
comp120717_c0_seq8	up	1.22948	ceramide kinase
comp122019_c0_seq4	up	2.23447	casein kinase II subunit beta
comp122019_c0_seq9	up	1.92057	casein kinase II subunit beta
comp122019_c0_seq7	up	1.79141	casein kinase II subunit beta
comp122019_c0_seq13	up	1.62293	casein kinase II subunit beta
comp122019_c0_seq15	up	1.41504	casein kinase II subunit beta
comp122019_c0_seq8	up	1.37197	casein kinase II subunit beta
comp122019_c0_seq3	down	-1.03242	casein kinase II subunit beta
comp1257333_c0_seq1	down	-1.54432	casein kinase II subunit alpha
comp127289_c0_seq27	down	-1.06228	casein kinase 1. epsilon
comp127289_c0_seq34	down	-1.31316	casein kinase 1. epsilon
comp123215_c0_seq39	down	-1.5485	casein kinase 1. epsilon
comp127289_c0_seq16	down	-1.57603	casein kinase 1. epsilon
comp15534_c0_seq1	up	1.47063	casein kinase 1. alpha
comp120574_c0_seq14	up	1.51096	casein kinase 1
comp108956_c0_seq32	down	-1	casein kinase 1
comp108956_c0_seq15	down	-1.03747	casein kinase 1
comp120574_c0_seq2	down	-1.1193	casein kinase 1
comp120574_c0_seq3	down	-1.32193	casein kinase 1
comp120574_c0_seq5	down	-1.38702	casein kinase 1
comp108956_c0_seq21	down	-1.44057	casein kinase 1
comp120574_c0_seq11	down	-1.46713	casein kinase 1
comp120574_c0_seq17	down	-1.46949	casein kinase 1
comp108956_c0_seq10	down	-1.50901	casein kinase 1
comp108956_c0_seq17	down	-1.56188	casein kinase 1
comp108956_c0_seq27	down	-1.70782	casein kinase 1
comp108956_c0_seq19	down	-1.82312	casein kinase 1
comp108956_c0_seq23	down	-1.84549	casein kinase 1
comp108956_c0_seq31	down	-1.85415	casein kinase 1
comp108956_c0_seq1	down	-2.03242	casein kinase 1
comp108956_c0_seq8	down	-2.20163	casein kinase 1
comp108956_c0_seq28	down	-3.4021	casein kinase 1
comp108956_c0_seq11	down	-4.56478	casein kinase 1
comp1234753_c0_seq1	up	2.77529	calcium-dependent protein kinase
comp93169_c0_seq1	up	2.43911	calcium-dependent protein kinase
comp73848_c0_seq1	up	2.03427	calcium-dependent protein kinase
comp969304_c0_seq1	up	1.81943	calcium-dependent protein kinase
comp107438_c0_seq3	up	1.50815	calcium-dependent protein kinase
comp93169_c0_seq3	up	1.46297	calcium-dependent protein kinase
comp55547_c0_seq1	up	1.44876	calcium-dependent protein kinase
comp127118_c0_seq9	up	1.38995	calcium-dependent protein kinase
comp85074_c0_seq1	up	1.38543	calcium-dependent protein kinase
comp127118_c0_seq11	up	1.29546	calcium-dependent protein kinase
comp109968_c0_seq1	up	1.26053	calcium-dependent protein kinase
comp109968_c0_seq2	up	1.18807	calcium-dependent protein kinase
comp649967_c0_seq1	up	1.16993	calcium-dependent protein kinase
comp69550_c0_seq1	up	1.16993	calcium-dependent protein kinase
comp127118_c0_seq50	up	1.14886	calcium-dependent protein kinase
comp107767_c0_seq1	up	1.13574	calcium-dependent protein kinase
comp107767_c0_seq3	up	1.11115	calcium-dependent protein kinase
comp108703_c1_seq2	up	1.10035	calcium-dependent protein kinase
comp764646_c0_seq1	up	1.08746	calcium-dependent protein kinase
comp127118_c0_seq59	up	1.05135	calcium-dependent protein kinase
comp127118_c0_seq60	up	1.03747	calcium-dependent protein kinase
comp127118_c0_seq47	up	1.02934	calcium-dependent protein kinase
comp127118_c0_seq56	up	1.01963	calcium-dependent protein kinase
comp82214_c0_seq1	up	1.00946	calcium-dependent protein kinase
comp127118_c0_seq5	up	1.00558	calcium-dependent protein kinase
comp25995_c0_seq1	down	-1.16993	calcium-dependent protein kinase
comp417635_c0_seq1	down	-1.20945	calcium-dependent protein kinase
comp125320_c0_seq23	down	-1.21245	calcium-dependent protein kinase
comp125320_c0_seq12	down	-1.22239	calcium-dependent protein kinase
comp103110_c0_seq3	down	-1.35519	calcium-dependent protein kinase
comp124895_c0_seq12	down	-1.41504	calcium-dependent protein kinase
comp99652_c0_seq1	down	-1.49099	calcium-dependent protein kinase
comp127118_c0_seq62	down	-1.58496	calcium-dependent protein kinase
comp114872_c0_seq3	down	-1.64636	calcium-dependent protein kinase
comp127118_c0_seq40	down	-1.88835	calcium-dependent protein kinase
comp100674_c0_seq1	down	-1.89862	calcium-dependent protein kinase
comp124895_c0_seq13	down	-2.05274	calcium-dependent protein kinase
comp100674_c0_seq2	down	-2.1343	calcium-dependent protein kinase
comp99573_c0_seq2	down	-2.17306	calcium-dependent protein kinase
comp766095_c0_seq1	down	-2.25873	calcium-dependent protein kinase
comp99573_c0_seq1	down	-2.31316	calcium-dependent protein kinase
comp107438_c0_seq7	down	-2.97982	calcium-dependent protein kinase
comp122801_c1_seq3	up	1.90949	calcium/calmodulin-dependent protein kinase kinase
comp122982_c0_seq14	up	1.10692	calcium/calmodulin-dependent protein kinase kinase
comp122982_c0_seq22	up	1.078	calcium/calmodulin-dependent protein kinase kinase
comp122982_c0_seq32	down	-1	calcium/calmodulin-dependent protein kinase kinase
comp119789_c0_seq10	up	1.34453	BR-signaling kinase
comp119789_c0_seq1	up	1.2115	BR-signaling kinase
comp122975_c0_seq3	up	1.11864	BR-signaling kinase
comp93317_c0_seq2	down	-1.23563	BRI1 kinase inhibitor 1
comp60735_c0_seq1	up	1.66985	brassinosteroid insensitive 1-associated receptor kinase 1
comp110880_c0_seq31	down	-1.2783	brassinosteroid insensitive 1-associated receptor kinase 1
comp110880_c0_seq4	down	-1.3061	brassinosteroid insensitive 1-associated receptor kinase 1
comp110880_c0_seq11	down	-1.32193	brassinosteroid insensitive 1-associated receptor kinase 1
comp110880_c0_seq2	down	-1.34915	brassinosteroid insensitive 1-associated receptor kinase 1
comp110880_c0_seq12	down	-1.4361	brassinosteroid insensitive 1-associated receptor kinase 1
comp110880_c0_seq18	down	-1.46566	brassinosteroid insensitive 1-associated receptor kinase 1
comp110880_c0_seq15	down	-1.46713	brassinosteroid insensitive 1-associated receptor kinase 1
comp110880_c0_seq23	down	-1.53051	brassinosteroid insensitive 1-associated receptor kinase 1
comp86937_c0_seq1	down	-1.5536	brassinosteroid insensitive 1-associated receptor kinase 1
comp110880_c0_seq1	down	-1.58496	brassinosteroid insensitive 1-associated receptor kinase 1
comp110880_c0_seq21	down	-1.58496	brassinosteroid insensitive 1-associated receptor kinase 1
comp110880_c0_seq7	down	-1.58496	brassinosteroid insensitive 1-associated receptor kinase 1
comp110880_c0_seq19	down	-1.59864	brassinosteroid insensitive 1-associated receptor kinase 1
comp110880_c0_seq8	down	-1.60881	brassinosteroid insensitive 1-associated receptor kinase 1
comp110880_c0_seq5	down	-1.61005	brassinosteroid insensitive 1-associated receptor kinase 1
comp110880_c0_seq20	down	-1.61471	brassinosteroid insensitive 1-associated receptor kinase 1
comp110880_c0_seq6	down	-1.61891	brassinosteroid insensitive 1-associated receptor kinase 1
comp110880_c0_seq3	down	-1.62449	brassinosteroid insensitive 1-associated receptor kinase 1
comp110880_c0_seq16	down	-1.64689	brassinosteroid insensitive 1-associated receptor kinase 1
comp110880_c0_seq9	down	-1.6845	brassinosteroid insensitive 1-associated receptor kinase 1
comp33945_c0_seq1	down	-1.6845	brassinosteroid insensitive 1-associated receptor kinase 1
comp110880_c0_seq22	down	-1.68966	brassinosteroid insensitive 1-associated receptor kinase 1
comp97070_c0_seq2	down	-1.71621	brassinosteroid insensitive 1-associated receptor kinase 1
comp110880_c0_seq26	down	-2.18057	brassinosteroid insensitive 1-associated receptor kinase 1
comp110880_c0_seq28	down	-2.1822	brassinosteroid insensitive 1-associated receptor kinase 1
comp110880_c0_seq32	down	-2.1822	brassinosteroid insensitive 1-associated receptor kinase 1
comp110880_c0_seq17	down	-2.23447	brassinosteroid insensitive 1-associated receptor kinase 1
comp110880_c0_seq24	down	-2.23704	brassinosteroid insensitive 1-associated receptor kinase 1
comp110880_c0_seq30	down	-2.24793	brassinosteroid insensitive 1-associated receptor kinase 1
comp110880_c0_seq25	down	-2.27302	brassinosteroid insensitive 1-associated receptor kinase 1
comp110880_c0_seq10	down	-2.28011	brassinosteroid insensitive 1-associated receptor kinase 1
comp110880_c0_seq13	down	-2.28011	brassinosteroid insensitive 1-associated receptor kinase 1
comp110880_c0_seq27	down	-2.29278	brassinosteroid insensitive 1-associated receptor kinase 1
comp110880_c0_seq29	down	-2.32193	brassinosteroid insensitive 1-associated receptor kinase 1
comp110880_c0_seq14	down	-2.34792	brassinosteroid insensitive 1-associated receptor kinase 1
comp113752_c0_seq14	up	1.04947	bifunctional polynucleotide phosphatase/kinase
comp124196_c0_seq3	down	-1.0771	bifunctional polynucleotide phosphatase/kinase
comp124196_c0_seq4	down	-1.08746	bifunctional polynucleotide phosphatase/kinase
comp113752_c0_seq10	down	-1.17834	bifunctional polynucleotide phosphatase/kinase
comp124196_c0_seq1	down	-3.1078	bifunctional polynucleotide phosphatase/kinase
comp126842_c0_seq5	down	-1.12653	bifunctional aspartokinase / homoserine dehydrogenase 1
comp126560_c0_seq7	down	-1.14397	bifunctional aspartokinase / homoserine dehydrogenase 1
comp126842_c0_seq10	down	-1.41504	bifunctional aspartokinase / homoserine dehydrogenase 1
comp113444_c0_seq4	up	2.81592	aurora kinase. other
comp113444_c0_seq2	up	1.87752	aurora kinase. other
comp53786_c0_seq1	down	-1	aurora kinase. other
comp51137_c0_seq1	down	-1.74894	aurora kinase. other
comp552799_c0_seq1	down	-1.76184	aurora kinase. other
comp77221_c0_seq1	down	-2.74416	aurora kinase. other
comp94007_c0_seq1	down	-1.24252	aspartate kinase
comp536655_c0_seq1	up	2.79701	arabidopsis histidine kinase 2/3/4 (cytokinin receptor)
comp117829_c0_seq1	up	2.04098	arabidopsis histidine kinase 2/3/4 (cytokinin receptor)
comp113631_c0_seq26	up	1.74108	arabidopsis histidine kinase 2/3/4 (cytokinin receptor)
comp113631_c0_seq13	up	1.70044	arabidopsis histidine kinase 2/3/4 (cytokinin receptor)
comp119396_c0_seq2	up	1.70011	arabidopsis histidine kinase 2/3/4 (cytokinin receptor)
comp113631_c0_seq14	up	1.62449	arabidopsis histidine kinase 2/3/4 (cytokinin receptor)
comp113631_c0_seq25	up	1.61973	arabidopsis histidine kinase 2/3/4 (cytokinin receptor)
comp117829_c0_seq2	up	1.55063	arabidopsis histidine kinase 2/3/4 (cytokinin receptor)
comp119396_c0_seq1	up	1.54686	arabidopsis histidine kinase 2/3/4 (cytokinin receptor)
comp113631_c0_seq11	up	1.44057	arabidopsis histidine kinase 2/3/4 (cytokinin receptor)
comp113631_c0_seq16	up	1.43041	arabidopsis histidine kinase 2/3/4 (cytokinin receptor)
comp113631_c0_seq19	up	1.40475	arabidopsis histidine kinase 2/3/4 (cytokinin receptor)
comp113631_c0_seq32	up	1.26303	arabidopsis histidine kinase 2/3/4 (cytokinin receptor)
comp113631_c0_seq29	up	1.21459	arabidopsis histidine kinase 2/3/4 (cytokinin receptor)
comp113631_c0_seq30	up	1.18845	arabidopsis histidine kinase 2/3/4 (cytokinin receptor)
comp119396_c0_seq3	up	1.12394	arabidopsis histidine kinase 2/3/4 (cytokinin receptor)
comp113631_c0_seq24	up	1.08881	arabidopsis histidine kinase 2/3/4 (cytokinin receptor)
comp113631_c0_seq18	up	1.06103	arabidopsis histidine kinase 2/3/4 (cytokinin receptor)
comp113631_c0_seq7	down	-1.05658	arabidopsis histidine kinase 2/3/4 (cytokinin receptor)
comp121112_c0_seq2	down	-1.1316	arabidopsis histidine kinase 2/3/4 (cytokinin receptor)
comp118367_c0_seq3	down	-1.38333	arabidopsis histidine kinase 2/3/4 (cytokinin receptor)
comp547604_c0_seq1	down	-1.42884	arabidopsis histidine kinase 2/3/4 (cytokinin receptor)
comp118367_c0_seq1	down	-1.43296	arabidopsis histidine kinase 2/3/4 (cytokinin receptor)
comp22530_c0_seq1	down	-2.10579	arabidopsis histidine kinase 2/3/4 (cytokinin receptor)
comp124786_c0_seq9	down	-1.06413	AP2-associated kinase
comp124786_c0_seq5	down	-1.11306	AP2-associated kinase
comp464549_c0_seq1	up	1.83399	alpha-glucan. water dikinase
comp122624_c0_seq3	up	1.08746	alpha-glucan. water dikinase
comp1254448_c0_seq1	up	1	alpha-glucan. water dikinase
comp430705_c0_seq1	up	1	alpha-glucan. water dikinase
comp999442_c0_seq1	down	-2.61143	alpha-glucan. water dikinase
comp124281_c0_seq16	up	2.13124	adenylate kinase
comp101998_c0_seq1	up	2.11763	adenylate kinase
comp124281_c0_seq11	up	2.05311	adenylate kinase
comp101998_c0_seq2	up	1.81241	adenylate kinase
comp104479_c0_seq2	up	1.81008	adenylate kinase
comp118273_c0_seq9	up	1.40996	adenylate kinase
comp124281_c0_seq5	up	1.37197	adenylate kinase
comp104479_c0_seq1	up	1.07728	adenylate kinase
comp90211_c0_seq1	up	1.02455	adenylate kinase
comp58085_c0_seq1	up	1.01756	adenylate kinase
comp116456_c0_seq3	down	-1.13245	adenylate kinase
comp127905_c0_seq1	down	-1.18556	adenylate kinase
comp124281_c0_seq12	down	-1.19931	adenylate kinase
comp127905_c0_seq3	down	-1.4957	adenylate kinase
comp95927_c0_seq2	down	-2.07857	adenylate kinase
comp127905_c0_seq7	down	-2.34628	adenylate kinase
comp115153_c0_seq2	down	-1.77259	acetylglutamate kinase
comp14173_c0_seq1	up	3.27563	aarF domain-containing kinase
comp101645_c0_seq5	up	3.16993	aarF domain-containing kinase
comp126819_c0_seq10	up	2.58496	aarF domain-containing kinase
comp64859_c0_seq1	up	2.40312	aarF domain-containing kinase
comp90631_c0_seq1	up	2.3505	aarF domain-containing kinase
comp115998_c0_seq2	up	2.12553	aarF domain-containing kinase
comp126413_c0_seq19	up	2	aarF domain-containing kinase
comp912668_c0_seq1	up	1.98351	aarF domain-containing kinase
comp101645_c0_seq1	up	1.88136	aarF domain-containing kinase
comp126413_c0_seq2	up	1.85982	aarF domain-containing kinase
comp101645_c0_seq6	up	1.65423	aarF domain-containing kinase
comp38929_c0_seq2	up	1.63743	aarF domain-containing kinase
comp124107_c1_seq3	up	1.54934	aarF domain-containing kinase
comp101645_c0_seq2	up	1.54889	aarF domain-containing kinase
comp126413_c0_seq5	up	1.49476	aarF domain-containing kinase
comp115998_c0_seq9	up	1.47393	aarF domain-containing kinase
comp79899_c0_seq1	up	1.45721	aarF domain-containing kinase
comp126413_c0_seq20	up	1.32193	aarF domain-containing kinase
comp1378329_c0_seq1	up	1.29956	aarF domain-containing kinase
comp115998_c0_seq12	up	1.18903	aarF domain-containing kinase
comp126413_c0_seq8	up	1.17834	aarF domain-containing kinase
comp53303_c0_seq1	up	1.13245	aarF domain-containing kinase
comp109475_c0_seq1	up	1.0915	aarF domain-containing kinase
comp111138_c0_seq1	up	1.07215	aarF domain-containing kinase
comp106329_c0_seq1	up	1.01577	aarF domain-containing kinase
comp684469_c0_seq1	up	1	aarF domain-containing kinase
comp117920_c0_seq19	down	-1	aarF domain-containing kinase
comp117920_c0_seq40	down	-1	aarF domain-containing kinase
comp865754_c0_seq1	down	-1	aarF domain-containing kinase
comp116572_c0_seq6	down	-1.05445	aarF domain-containing kinase
comp117920_c0_seq18	down	-1.09954	aarF domain-containing kinase
comp117920_c0_seq7	down	-1.09954	aarF domain-containing kinase
comp96096_c0_seq4	down	-1.11548	aarF domain-containing kinase
comp94646_c0_seq1	down	-1.14296	aarF domain-containing kinase
comp117920_c0_seq38	down	-1.22239	aarF domain-containing kinase
comp117920_c0_seq41	down	-1.22239	aarF domain-containing kinase
comp117920_c0_seq31	down	-1.28011	aarF domain-containing kinase
comp100326_c0_seq1	down	-1.28421	aarF domain-containing kinase
comp39321_c0_seq1	down	-1.35954	aarF domain-containing kinase
comp126819_c0_seq30	down	-1.45943	aarF domain-containing kinase
comp126328_c0_seq22	up	7.5157	6-phosphofructokinase 1
comp126328_c0_seq3	up	6.83289	6-phosphofructokinase 1
comp126328_c0_seq19	up	6.82018	6-phosphofructokinase 1
comp126328_c0_seq2	up	6.79442	6-phosphofructokinase 1
comp126328_c0_seq12	up	6.75489	6-phosphofructokinase 1
comp126328_c0_seq31	up	6.75489	6-phosphofructokinase 1
comp126328_c0_seq18	up	6.74147	6-phosphofructokinase 1
comp126328_c0_seq1	up	6.72792	6-phosphofructokinase 1
comp126328_c0_seq26	up	6.65821	6-phosphofructokinase 1
comp126328_c0_seq38	up	6.64386	6-phosphofructokinase 1
comp126328_c0_seq46	up	6.58496	6-phosphofructokinase 1
comp126328_c0_seq36	up	6.56986	6-phosphofructokinase 1
comp126328_c0_seq45	up	6.27612	6-phosphofructokinase 1
comp126328_c0_seq48	up	6.26679	6-phosphofructokinase 1
comp126328_c0_seq43	up	6.25739	6-phosphofructokinase 1
comp126328_c0_seq33	up	6.18982	6-phosphofructokinase 1
comp126328_c0_seq14	up	6.12928	6-phosphofructokinase 1
comp126328_c0_seq17	up	5.72792	6-phosphofructokinase 1
comp126328_c0_seq23	up	5.72792	6-phosphofructokinase 1
comp126328_c0_seq20	up	5.71882	6-phosphofructokinase 1
comp126328_c0_seq37	up	5.65344	6-phosphofructokinase 1
comp126328_c0_seq16	up	5.49185	6-phosphofructokinase 1
comp126328_c0_seq28	up	5.49185	6-phosphofructokinase 1
comp126328_c0_seq30	up	5.49185	6-phosphofructokinase 1
comp126328_c0_seq21	up	5.40939	6-phosphofructokinase 1
comp126328_c0_seq39	up	5.40939	6-phosphofructokinase 1
comp123779_c0_seq10	up	5.40088	6-phosphofructokinase 1
comp126328_c0_seq4	up	5.40088	6-phosphofructokinase 1
comp126328_c0_seq47	up	5.39232	6-phosphofructokinase 1
comp126328_c0_seq34	up	5.3837	6-phosphofructokinase 1
comp126328_c0_seq40	up	5.17792	6-phosphofructokinase 1
comp126328_c0_seq41	up	5.17792	6-phosphofructokinase 1
comp126328_c0_seq27	up	5.16993	6-phosphofructokinase 1
comp123779_c0_seq5	up	4.46877	6-phosphofructokinase 1
comp123779_c0_seq1	up	2.31079	6-phosphofructokinase 1
comp123779_c0_seq7	up	1.91983	6-phosphofructokinase 1
comp124098_c0_seq9	up	1.89812	6-phosphofructokinase 1
comp124098_c0_seq7	up	1.80735	6-phosphofructokinase 1
comp126328_c0_seq24	up	1.4011	6-phosphofructokinase 1
comp123779_c0_seq2	up	1.35199	6-phosphofructokinase 1
comp123779_c0_seq9	up	1.09226	6-phosphofructokinase 1
comp111164_c0_seq9	down	-1.06711	6-phosphofructokinase 1
comp124098_c0_seq4	down	-1.13327	6-phosphofructokinase 1
comp124098_c0_seq6	down	-1.14568	6-phosphofructokinase 1
comp111164_c0_seq16	down	-1.152	6-phosphofructokinase 1
comp111164_c0_seq11	down	-1.1822	6-phosphofructokinase 1
comp111164_c0_seq8	down	-1.25716	6-phosphofructokinase 1
comp343410_c0_seq1	down	-1.52607	6-phosphofructokinase 1
comp123779_c0_seq6	down	-2.28011	6-phosphofructokinase 1
comp893955_c0_seq1	down	-2.56635	6-phosphofructokinase 1
comp97403_c0_seq8	up	2.13386	6-phosphofructo-2-kinase / fructose-2.6-bisphosphatase
comp96229_c0_seq2	up	2.11103	6-phosphofructo-2-kinase / fructose-2.6-bisphosphatase
comp97403_c0_seq4	up	2.05063	6-phosphofructo-2-kinase / fructose-2.6-bisphosphatase
comp97403_c0_seq5	up	1.63743	6-phosphofructo-2-kinase / fructose-2.6-bisphosphatase
comp97403_c0_seq6	up	1.60334	6-phosphofructo-2-kinase / fructose-2.6-bisphosphatase
comp32941_c0_seq2	up	1.23967	6-phosphofructo-2-kinase / fructose-2.6-bisphosphatase
comp97403_c0_seq2	up	1.15579	6-phosphofructo-2-kinase / fructose-2.6-bisphosphatase
comp97403_c0_seq1	up	1.14839	6-phosphofructo-2-kinase / fructose-2.6-bisphosphatase
comp97403_c0_seq7	up	1.09311	6-phosphofructo-2-kinase / fructose-2.6-bisphosphatase
comp11551_c0_seq1	down	-1	5'-AMP-activated protein kinase. catalytic alpha subunit
comp112335_c0_seq2	up	1.03185	3-phosphoinositide dependent protein kinase-1
comp109516_c0_seq1	up	1.58496	2-phosphoglycerate kinase
comp110271_c0_seq2	up	1.29834	2-phosphoglycerate kinase
comp127334_c0_seq11	down	-1.13606	2-phosphoglycerate kinase
comp127334_c0_seq8	down	-1.30299	2-phosphoglycerate kinase
comp127334_c0_seq1	down	-1.3061	2-phosphoglycerate kinase
comp109516_c0_seq6	down	-3.42626	2-phosphoglycerate kinase
comp98266_c0_seq3	down	-1.62963	2-amino-4-hydroxy-6-hydroxymethyldihydropteridine diphosphokinase / dihydropteroate synthase
comp15239_c0_seq1	down	-2.82443	2-amino-4-hydroxy-6-hydroxymethyldihydropteridine diphosphokinase / dihydropteroate synthase
comp415974_c0_seq1	up	3.24793	1-phosphatidylinositol-4-phosphate 5-kinase
comp56160_c0_seq1	up	3.05889	1-phosphatidylinositol-4-phosphate 5-kinase
comp123623_c0_seq4	up	1.72643	1-phosphatidylinositol-4-phosphate 5-kinase
comp997141_c0_seq1	up	1.63227	1-phosphatidylinositol-4-phosphate 5-kinase
comp123623_c0_seq7	up	1.62334	1-phosphatidylinositol-4-phosphate 5-kinase
comp123623_c0_seq5	up	1.59004	1-phosphatidylinositol-4-phosphate 5-kinase
comp123623_c0_seq2	up	1.55891	1-phosphatidylinositol-4-phosphate 5-kinase
comp124034_c0_seq3	up	1.54121	1-phosphatidylinositol-4-phosphate 5-kinase
comp124034_c0_seq4	up	1.48609	1-phosphatidylinositol-4-phosphate 5-kinase
comp123623_c0_seq6	up	1.46925	1-phosphatidylinositol-4-phosphate 5-kinase
comp123623_c0_seq3	up	1.44815	1-phosphatidylinositol-4-phosphate 5-kinase
comp124034_c0_seq1	up	1.43795	1-phosphatidylinositol-4-phosphate 5-kinase
comp124034_c0_seq2	up	1.41621	1-phosphatidylinositol-4-phosphate 5-kinase
comp81107_c0_seq2	up	1.34958	1-phosphatidylinositol-4-phosphate 5-kinase
comp678053_c0_seq1	up	1.30812	1-phosphatidylinositol-4-phosphate 5-kinase
comp125477_c0_seq5	up	1.19745	1-phosphatidylinositol-4-phosphate 5-kinase
comp85320_c0_seq2	up	1.17688	1-phosphatidylinositol-4-phosphate 5-kinase
comp125477_c0_seq1	up	1.12928	1-phosphatidylinositol-4-phosphate 5-kinase
comp458544_c0_seq1	up	1.08246	1-phosphatidylinositol-4-phosphate 5-kinase
comp125477_c0_seq2	up	1.01238	1-phosphatidylinositol-4-phosphate 5-kinase
comp483624_c0_seq1	down	-1.1375	1-phosphatidylinositol-4-phosphate 5-kinase
comp259_c0_seq1	up	3.15528	1-phosphatidylinositol-3-phosphate 5-kinase
comp63302_c0_seq1	up	2.75899	1-phosphatidylinositol-3-phosphate 5-kinase
comp489268_c0_seq1	up	2.62803	1-phosphatidylinositol-3-phosphate 5-kinase
comp28528_c0_seq1	up	2.60486	1-phosphatidylinositol-3-phosphate 5-kinase
comp126798_c0_seq5	up	1.76056	1-phosphatidylinositol-3-phosphate 5-kinase
comp126798_c0_seq1	up	1.74523	1-phosphatidylinositol-3-phosphate 5-kinase
comp126798_c0_seq2	up	1.68752	1-phosphatidylinositol-3-phosphate 5-kinase
comp126798_c0_seq3	up	1.67454	1-phosphatidylinositol-3-phosphate 5-kinase
comp127409_c0_seq1	up	1.55835	1-phosphatidylinositol-3-phosphate 5-kinase
comp61307_c0_seq1	up	1.51658	1-phosphatidylinositol-3-phosphate 5-kinase
comp972617_c0_seq1	up	1.48543	1-phosphatidylinositol-3-phosphate 5-kinase
comp27171_c0_seq1	up	1.34104	1-phosphatidylinositol-3-phosphate 5-kinase
comp259_c0_seq2	up	1.29768	1-phosphatidylinositol-3-phosphate 5-kinase
comp46204_c0_seq1	up	1.22827	1-phosphatidylinositol-3-phosphate 5-kinase
comp124714_c0_seq5	up	1.0765	1-phosphatidylinositol-3-phosphate 5-kinase
comp342989_c0_seq1	up	1.03395	1-phosphatidylinositol-3-phosphate 5-kinase
comp124714_c0_seq1	up	1.01838	1-phosphatidylinositol-3-phosphate 5-kinase
comp124714_c0_seq4	down	-1.47644	1-phosphatidylinositol-3-phosphate 5-kinase
