# Supplementary material for: Comparative Analysis of the Chrysanthemum Leaf Transcript Profiling in Response to Salt Stress
Source: PLoS One. 2016 Jul 22;11(7):e0159721. doi: 10.1371/journal.pone.0159721 (PMC4957832; doi:10.1371/journal.pone.0159721)
Supplement: S4 Table — (XLSX) [file pone.0159721.s004.xlsx]

## Sheet: Sheet1
GeneID	Significance	Log2 fold.change	Definition
comp119196_c1_seq3	up	10.8376	protein phosphatase 2C
comp119196_c1_seq1	up	10.6689	protein phosphatase 2C
comp119516_c0_seq3	up	10.6119	protein phosphatase 2C
comp119196_c1_seq2	up	10.3231	protein phosphatase 2C
comp119196_c1_seq4	up	10.137	protein phosphatase 2C
comp119516_c0_seq5	up	10.0914	protein phosphatase 2C
comp110771_c0_seq3	up	9.75489	protein phosphatase 2C
comp119516_c0_seq6	up	9.55938	protein phosphatase 2C
comp120152_c0_seq2	up	9.26679	protein phosphatase 2C
comp110771_c0_seq1	up	8.28386	protein phosphatase 2C
comp110223_c0_seq2	up	8.1964	protein phosphatase 2C
comp119516_c0_seq2	up	7.34183	protein phosphatase 2C
comp117871_c1_seq2	up	7.23362	protein phosphatase 2C
comp122053_c0_seq1	up	5.52071	protein phosphatase 2C
comp121260_c1_seq1	up	5.06663	protein phosphatase 2C
comp122053_c0_seq3	up	5.02783	protein phosphatase 2C
comp121260_c1_seq2	up	5.01396	protein phosphatase 2C
comp122053_c0_seq2	up	4.99479	protein phosphatase 2C
comp99290_c0_seq4	up	4.853	protein phosphatase 2C
comp122053_c0_seq4	up	4.79074	protein phosphatase 2C
comp107850_c0_seq1	up	4.70044	protein phosphatase 2C
comp121502_c0_seq3	up	4.62936	protein phosphatase 2C
comp114616_c0_seq2	up	4.62564	protein phosphatase 2C
comp115010_c0_seq1	up	4.2786	protein phosphatase 2C
comp121502_c0_seq11	up	4.18869	protein phosphatase 2C
comp121367_c0_seq1	up	4.18575	protein phosphatase 2C
comp121502_c0_seq2	up	4.17451	protein phosphatase 2C
comp99290_c0_seq1	up	4.11437	protein phosphatase 2C
comp115017_c0_seq2	up	4.10504	protein phosphatase 2C
comp99290_c0_seq3	up	4.06228	protein phosphatase 2C
comp121502_c0_seq6	up	4.06178	protein phosphatase 2C
comp115304_c0_seq3	up	4.05068	protein phosphatase 2C
comp121502_c0_seq14	up	4.04731	protein phosphatase 2C
comp114616_c0_seq3	up	4.01598	protein phosphatase 2C
comp117871_c1_seq1	up	3.93824	protein phosphatase 2C
comp115017_c0_seq9	up	3.67624	protein phosphatase 2C
comp115017_c0_seq6	up	3.66448	protein phosphatase 2C
comp105290_c0_seq1	up	3.66184	protein phosphatase 2C
comp114616_c0_seq1	up	3.63671	protein phosphatase 2C
comp106161_c0_seq1	up	3.63077	protein phosphatase 2C
comp115017_c0_seq8	up	3.62449	protein phosphatase 2C
comp114616_c0_seq5	up	3.56791	protein phosphatase 2C
comp115017_c0_seq1	up	3.56635	protein phosphatase 2C
comp106161_c0_seq2	up	3.54711	protein phosphatase 2C
comp115017_c0_seq4	up	3.48074	protein phosphatase 2C
comp115017_c0_seq5	up	3.45606	protein phosphatase 2C
comp115304_c0_seq2	up	3.42194	protein phosphatase 2C
comp115017_c0_seq10	up	3.38292	protein phosphatase 2C
comp115017_c0_seq3	up	3.37787	protein phosphatase 2C
comp99290_c0_seq2	up	3.32193	protein phosphatase 2C
comp115017_c0_seq7	up	3.31694	protein phosphatase 2C
comp115304_c0_seq1	up	3.30616	protein phosphatase 2C
comp105290_c0_seq2	up	3.19689	protein phosphatase 2C
comp114616_c0_seq4	up	3.19174	protein phosphatase 2C
comp125002_c0_seq2	up	2.63069	protein phosphatase 2C
comp124725_c0_seq1	up	2.59618	protein phosphatase 2C
comp124725_c0_seq2	up	2.58862	protein phosphatase 2C
comp124725_c0_seq4	up	2.5711	protein phosphatase 2C
comp107850_c0_seq3	up	2.56071	protein phosphatase 2C
comp125002_c0_seq1	up	2.53188	protein phosphatase 2C
comp124725_c0_seq3	up	2.46345	protein phosphatase 2C
comp107850_c0_seq2	up	2.33092	protein phosphatase 2C
comp102568_c0_seq1	up	2.20945	protein phosphatase 2C
comp107850_c0_seq5	up	2.19994	protein phosphatase 2C
comp121502_c0_seq8	up	2.15754	protein phosphatase 2C
comp107850_c0_seq4	up	2.15433	protein phosphatase 2C
comp93935_c0_seq1	up	1.82357	protein phosphatase 2C
comp114616_c0_seq6	up	1.63559	protein phosphatase 2C
comp115459_c0_seq1	up	1.3184	protein phosphatase 2C
comp113778_c0_seq2	up	1.30364	protein phosphatase 2C
comp120152_c0_seq8	up	1.24793	protein phosphatase 2C
comp121502_c0_seq4	up	1.16993	protein phosphatase 2C
comp92254_c0_seq1	up	1.15149	protein phosphatase 2 (formerly 2A)
comp88819_c0_seq1	up	1.11103	protein phosphatase 2 (formerly 2A)
comp104383_c0_seq2	up	1.10721	protein phosphatase 2C
comp121502_c0_seq9	up	1.09245	protein phosphatase 2C
comp105013_c0_seq1	up	1.07612	protein phosphatase 2C
comp104383_c0_seq1	up	1.06329	protein phosphatase 2C
comp105013_c0_seq2	up	1.02687	protein phosphatase 2C
comp121502_c0_seq10	up	1	protein phosphatase 2C
comp120152_c0_seq15	down	-1.23816	protein phosphatase 2C
comp120152_c0_seq9	down	-1.29278	protein phosphatase 2C
comp120152_c0_seq18	down	-1.31868	protein phosphatase 2C
comp120152_c0_seq11	down	-1.35509	protein phosphatase 2C
comp56724_c0_seq3	down	-1.55164	protein phosphatase 2C
comp56724_c0_seq2	down	-2.10362	protein phosphatase 2C
comp56724_c0_seq1	down	-2.34981	protein phosphatase 2C
