# Supplementary material for: Comparative Analysis of the Chrysanthemum Leaf Transcript Profiling in Response to Salt Stress
Source: PLoS One. 2016 Jul 22;11(7):e0159721. doi: 10.1371/journal.pone.0159721 (PMC4957832; doi:10.1371/journal.pone.0159721)
Supplement: S5 Table — (XLSX) [file pone.0159721.s005.xlsx]

## Sheet: Sheet1
GeneID	Significance	Log2 fold.change	Definition
comp94681_c0_seq1	up	9.4108	myb transcription factor
comp96990_c0_seq1	up	9.29692	myb transcription factor
comp96990_c0_seq2	up	9.09408	myb transcription factor
comp83644_c0_seq1	up	8.01346	myb transcription factor
comp99562_c0_seq1	up	7.40372	myb transcription factor
comp93675_c0_seq1	up	7.32343	myb transcription factor
comp108733_c0_seq2	up	7.25844	myb transcription factor
comp106945_c0_seq2	up	7.23415	myb transcription factor
comp100642_c0_seq1	up	6.76104	myb transcription factor
comp111892_c1_seq1	up	6.71425	myb transcription factor
comp111892_c1_seq2	up	6.71425	myb transcription factor
comp111892_c1_seq3	up	6.47689	myb transcription factor
comp87690_c0_seq1	up	6.40696	myb transcription factor
comp84929_c0_seq1	up	6.3322	myb transcription factor
comp105458_c0_seq1	up	6.23102	myb transcription factor
comp107732_c0_seq1	up	6.1992	myb transcription factor
comp107732_c0_seq2	up	6.16139	myb transcription factor
comp119052_c0_seq4	up	5.8618	myb transcription factor
comp111892_c1_seq4	up	5.78438	myb transcription factor
comp120471_c0_seq1	up	5.75899	myb transcription factor
comp119052_c0_seq2	up	5.66432	myb transcription factor
comp120471_c0_seq2	up	5.548	myb transcription factor
comp108135_c0_seq1	up	5.54579	myb transcription factor
comp113169_c0_seq3	up	5.51802	myb transcription factor
comp108135_c0_seq3	up	5.50499	myb transcription factor
comp115162_c0_seq13	up	5.35755	myb transcription factor
comp108135_c0_seq5	up	5.29123	myb transcription factor
comp119052_c0_seq1	up	4.54689	myb transcription factor
comp119052_c0_seq3	up	4.3821	myb transcription factor
comp108135_c0_seq4	up	4.33092	myb transcription factor
comp121244_c0_seq4	up	4.12749	myb transcription factor
comp121244_c0_seq6	up	4.03622	myb transcription factor
comp121244_c0_seq3	up	4.0303	myb transcription factor
comp111292_c0_seq1	up	3.98185	myb transcription factor
comp83823_c0_seq1	up	3.92329	myb transcription factor
comp121244_c0_seq1	up	3.91698	myb transcription factor
comp75304_c0_seq1	up	3.91511	myb transcription factor
comp54746_c0_seq1	up	3.67243	myb transcription factor
comp121244_c0_seq8	up	3.61775	myb transcription factor
comp121244_c0_seq9	up	3.59241	myb transcription factor
comp121244_c0_seq7	up	3.58976	myb transcription factor
comp121244_c0_seq10	up	3.54803	myb transcription factor
comp121244_c0_seq5	up	3.54229	myb transcription factor
comp121244_c0_seq2	up	3.522	myb transcription factor
comp108135_c0_seq6	up	3.45229	myb transcription factor
comp108135_c0_seq2	up	3.40831	myb transcription factor
comp119790_c0_seq1	up	3.39502	myb transcription factor
comp113169_c0_seq2	up	3.39019	myb transcription factor
comp116064_c0_seq1	up	3.3341	myb transcription factor
comp116064_c0_seq2	up	3.31271	myb transcription factor
comp111892_c0_seq1	up	3.19872	myb transcription factor
comp110278_c0_seq2	up	3.19074	myb transcription factor
comp119580_c0_seq2	up	3.18461	myb transcription factor
comp110748_c0_seq1	up	2.99423	myb transcription factor
comp110748_c0_seq2	up	2.8305	myb transcription factor
comp953188_c0_seq1	up	2.80735	myb transcription factor
comp100685_c0_seq2	up	2.56071	myb transcription factor
comp106772_c0_seq4	up	2.45545	myb transcription factor
comp83933_c0_seq1	up	2.42884	myb transcription factor
comp106945_c0_seq1	up	2.34915	myb transcription factor
comp110278_c0_seq1	up	2.23233	myb transcription factor
comp320094_c0_seq1	up	2.21299	myb transcription factor
comp115162_c0_seq1	up	2.1822	myb transcription factor
comp108733_c0_seq1	up	2.12029	myb transcription factor
comp119580_c0_seq5	up	2.11372	myb transcription factor
comp107534_c0_seq1	up	2.11325	myb transcription factor
comp107124_c1_seq1	up	2.10914	myb transcription factor
comp101442_c0_seq3	up	2.04836	myb transcription factor
comp67217_c0_seq1	up	2.0199	myb transcription factor
comp69914_c0_seq1	up	2.01495	myb transcription factor
comp11348_c0_seq1	up	2.00946	myb transcription factor
comp94836_c0_seq1	up	1.99537	myb transcription factor
comp101748_c0_seq1	up	1.95156	myb transcription factor
comp98450_c0_seq1	up	1.93161	myb transcription factor
comp81654_c0_seq2	up	1.88982	myb transcription factor
comp74420_c1_seq2	up	1.85244	myb transcription factor
comp127397_c0_seq48	up	1.848	myb transcription factor
comp111292_c0_seq12	up	1.83289	myb transcription factor
comp115162_c0_seq21	up	1.80735	myb transcription factor
comp127397_c0_seq65	up	1.80735	myb transcription factor
comp107534_c0_seq2	up	1.77438	myb transcription factor
comp109382_c0_seq2	up	1.73272	myb transcription factor
comp1078209_c0_seq1	up	1.70044	myb transcription factor
comp83528_c0_seq1	up	1.6545	myb transcription factor
comp119580_c0_seq4	up	1.63517	myb transcription factor
comp101139_c0_seq1	up	1.62709	myb transcription factor
comp18628_c0_seq1	up	1.56071	myb transcription factor
comp107737_c0_seq1	up	1.53454	myb transcription factor
comp125589_c1_seq1	up	1.53051	myb transcription factor
comp111321_c0_seq1	up	1.5285	myb transcription factor
comp101442_c0_seq2	up	1.52637	myb transcription factor
comp111321_c0_seq2	up	1.50576	myb transcription factor
comp54253_c0_seq2	up	1.45066	myb transcription factor
comp74420_c0_seq1	up	1.4458	myb transcription factor
comp81791_c0_seq1	up	1.44119	myb transcription factor
comp70516_c0_seq1	up	1.40439	myb transcription factor
comp54253_c0_seq1	up	1.36257	myb transcription factor
comp34108_c0_seq1	up	1.26849	myb transcription factor
comp414969_c0_seq1	up	1.26793	myb transcription factor
comp100685_c0_seq1	up	1.26657	myb transcription factor
comp51923_c0_seq1	up	1.26303	myb transcription factor
comp119580_c0_seq1	up	1.23607	myb transcription factor
comp653582_c0_seq1	up	1.21573	myb transcription factor
comp111600_c0_seq8	up	1.20328	myb transcription factor
comp308954_c0_seq1	up	1.18442	myb transcription factor
comp111292_c0_seq6	up	1.17509	myb transcription factor
comp18628_c0_seq2	up	1.12928	myb transcription factor
comp109118_c0_seq1	up	1.11189	myb transcription factor
comp121967_c0_seq2	up	1.0956	myb transcription factor
comp273112_c0_seq1	up	1.08641	myb transcription factor
comp107262_c0_seq1	up	1.07092	myb transcription factor
comp121967_c0_seq1	up	1.05285	myb transcription factor
comp119580_c0_seq3	up	1.01016	myb transcription factor
comp101748_c0_seq2	up	1	myb transcription factor
comp111292_c0_seq11	down	-1	myb transcription factor
comp111600_c0_seq1	down	-1.01342	myb transcription factor
comp116175_c2_seq7	down	-1.01886	myb transcription factor
comp115162_c0_seq17	down	-1.01937	myb transcription factor
comp112861_c0_seq1	down	-1.0493	myb transcription factor
comp111292_c0_seq7	down	-1.09516	myb transcription factor
comp737792_c0_seq1	down	-1.10692	myb transcription factor
comp408264_c0_seq1	down	-1.11548	myb transcription factor
comp14315_c0_seq1	down	-1.13327	myb transcription factor
comp111600_c0_seq11	down	-1.13484	myb transcription factor
comp112757_c0_seq1	down	-1.15855	myb transcription factor
comp110866_c0_seq3	down	-1.19827	myb transcription factor
comp89674_c0_seq3	down	-1.23306	myb transcription factor
comp115162_c0_seq9	down	-1.24793	myb transcription factor
comp58256_c0_seq1	down	-1.39232	myb transcription factor
comp120357_c0_seq2	down	-1.43296	myb transcription factor
comp33220_c0_seq1	down	-1.43812	myb transcription factor
comp61369_c0_seq3	down	-1.46713	myb transcription factor
comp115162_c0_seq22	down	-1.59309	myb transcription factor
comp106567_c0_seq1	down	-1.62131	myb transcription factor
comp106442_c0_seq1	down	-1.62456	myb transcription factor
comp92379_c0_seq2	down	-1.68614	myb transcription factor
comp126541_c0_seq14	down	-1.68788	myb transcription factor
comp119277_c0_seq1	down	-1.69263	myb transcription factor
comp84774_c0_seq2	down	-1.70184	myb transcription factor
comp117915_c0_seq2	down	-1.71181	myb transcription factor
comp126541_c0_seq5	down	-1.74244	myb transcription factor
comp115162_c0_seq15	down	-1.74322	myb transcription factor
comp115162_c0_seq11	down	-1.78319	myb transcription factor
comp115162_c0_seq20	down	-1.80145	myb transcription factor
comp104066_c0_seq1	down	-1.82854	myb transcription factor
comp104025_c0_seq1	down	-1.8365	myb transcription factor
comp119885_c0_seq2	down	-1.85926	myb transcription factor
comp117915_c0_seq3	down	-1.87915	myb transcription factor
comp114296_c0_seq1	down	-1.88753	myb transcription factor
comp89274_c0_seq2	down	-1.9027	myb transcription factor
comp115672_c0_seq4	down	-1.92519	myb transcription factor
comp92379_c0_seq1	down	-1.94596	myb transcription factor
comp115162_c0_seq8	down	-1.9542	myb transcription factor
comp117915_c0_seq1	down	-1.95444	myb transcription factor
comp115672_c0_seq3	down	-1.98037	myb transcription factor
comp115672_c0_seq2	down	-1.98765	myb transcription factor
comp126541_c0_seq24	down	-2	myb transcription factor
comp94911_c0_seq1	down	-2	myb transcription factor
comp119885_c0_seq1	down	-2.01027	myb transcription factor
comp115162_c0_seq3	down	-2.02106	myb transcription factor
comp98828_c0_seq1	down	-2.03562	myb transcription factor
comp115672_c0_seq1	down	-2.03613	myb transcription factor
comp120458_c0_seq1	down	-2.04395	myb transcription factor
comp119885_c0_seq4	down	-2.04752	myb transcription factor
comp115162_c0_seq6	down	-2.04924	myb transcription factor
comp84774_c0_seq1	down	-2.05978	myb transcription factor
comp115162_c0_seq4	down	-2.07501	myb transcription factor
comp120458_c0_seq3	down	-2.08572	myb transcription factor
comp120458_c0_seq2	down	-2.09281	myb transcription factor
comp119885_c0_seq3	down	-2.10579	myb transcription factor
comp89274_c0_seq1	down	-2.10884	myb transcription factor
comp69098_c0_seq1	down	-2.12338	myb transcription factor
comp115162_c0_seq12	down	-2.13516	myb transcription factor
comp115162_c0_seq5	down	-2.1375	myb transcription factor
comp908329_c0_seq1	down	-2.27302	myb transcription factor
comp115162_c0_seq16	down	-2.30666	myb transcription factor
comp114296_c0_seq3	down	-2.37587	myb transcription factor
comp126541_c0_seq16	down	-2.37799	myb transcription factor
comp98828_c0_seq5	down	-2.40162	myb transcription factor
comp114296_c0_seq2	down	-2.41741	myb transcription factor
comp98828_c0_seq4	down	-2.49185	myb transcription factor
comp115162_c0_seq7	down	-2.49476	myb transcription factor
comp126541_c0_seq2	down	-2.57347	myb transcription factor
comp115162_c0_seq2	down	-2.58496	myb transcription factor
comp89674_c0_seq5	down	-2.65208	myb transcription factor
comp126199_c0_seq3	down	-2.68946	myb transcription factor
comp127397_c0_seq37	down	-2.71882	myb transcription factor
comp61369_c0_seq4	down	-2.77761	myb transcription factor
comp126541_c0_seq12	down	-2.80553	myb transcription factor
comp127397_c0_seq14	down	-2.9542	myb transcription factor
comp115162_c0_seq19	down	-2.95693	myb transcription factor
comp116175_c2_seq1	down	-2.98819	myb transcription factor
comp115162_c0_seq18	down	-3.02806	myb transcription factor
comp116175_c2_seq6	down	-3.03882	myb transcription factor
comp116175_c2_seq5	down	-3.04103	myb transcription factor
comp116175_c2_seq2	down	-3.06178	myb transcription factor
comp115162_c0_seq14	down	-3.06228	myb transcription factor
comp98828_c0_seq2	down	-3.09418	myb transcription factor
comp126541_c0_seq9	down	-3.17175	myb transcription factor
comp89674_c0_seq4	down	-3.41504	myb transcription factor
comp9657_c0_seq1	down	-3.72583	myb transcription factor
comp98828_c0_seq3	down	-3.78427	myb transcription factor
comp1512_c0_seq1	down	-3.85244	myb transcription factor
comp118194_c0_seq13	up	4.4361	AP2-like factor
comp101096_c0_seq2	up	3.12338	AP2-like factor
comp102488_c0_seq1	up	2.53605	AP2-like factor
comp81356_c0_seq1	up	2.32793	AP2-like factor
comp125260_c0_seq10	up	2.32193	AP2-like factor
comp102488_c0_seq2	up	2.29278	AP2-like factor
comp125260_c0_seq7	up	2.09516	AP2-like factor
comp125260_c0_seq4	up	2.0302	AP2-like factor
comp125260_c0_seq2	up	1.91036	AP2-like factor
comp312632_c0_seq1	up	1.83399	AP2-like factor
comp123849_c0_seq3	up	1.76139	AP2-like factor
comp123849_c0_seq2	up	1.55537	AP2-like factor
comp101096_c0_seq1	up	1.27115	AP2-like factor
comp125260_c0_seq5	up	1.03037	AP2-like factor
comp114942_c0_seq10	down	-1.01408	AP2-like factor
comp120644_c0_seq7	down	-1.26919	AP2-like factor
comp45345_c0_seq1	down	-1.45457	AP2-like factor
comp1187665_c0_seq1	down	-1.54057	AP2-like factor
comp452161_c0_seq1	down	-1.61891	AP2-like factor
comp111553_c0_seq4	down	-1.93289	AP2-like factor
comp81585_c0_seq1	down	-1.93441	AP2-like factor
comp101393_c0_seq2	down	-2.37587	AP2-like factor
comp101393_c0_seq1	down	-3.1822	AP2-like factor
comp891404_c0_seq1	down	-3.23266	AP2-like factor
comp567124_c0_seq1	down	-3.80735	AP2-like factor
comp389407_c0_seq1	down	-4.848	AP2-like factor
comp45151_c0_seq1	down	-5.30378	AP2-like factor
comp88474_c0_seq1	up	4.40939	homeobox-leucine zipper protein
comp122341_c0_seq3	up	4.05043	homeobox-leucine zipper protein
comp121860_c0_seq6	up	3.8893	homeobox-leucine zipper protein
comp122341_c0_seq1	up	3.7823	homeobox-leucine zipper protein
comp110116_c0_seq2	up	3.75902	homeobox-leucine zipper protein
comp122341_c0_seq2	up	3.75027	homeobox-leucine zipper protein
comp121860_c0_seq3	up	3.72228	homeobox-leucine zipper protein
comp110116_c0_seq1	up	3.7216	homeobox-leucine zipper protein
comp121860_c0_seq2	up	3.71472	homeobox-leucine zipper protein
comp121860_c0_seq7	up	3.68291	homeobox-leucine zipper protein
comp121860_c0_seq5	up	3.67936	homeobox-leucine zipper protein
comp110204_c0_seq1	up	3.67245	homeobox-leucine zipper protein
comp122341_c0_seq4	up	3.66654	homeobox-leucine zipper protein
comp121860_c0_seq1	up	3.63472	homeobox-leucine zipper protein
comp122341_c0_seq5	up	3.61212	homeobox-leucine zipper protein
comp661699_c0_seq1	up	3.37851	homeobox-leucine zipper protein
comp121860_c0_seq4	up	3.31187	homeobox-leucine zipper protein
comp726164_c0_seq1	up	3.19878	homeobox-leucine zipper protein
comp109996_c0_seq2	up	3.01818	homeobox-leucine zipper protein
comp113238_c0_seq2	up	2.94037	homeobox-leucine zipper protein
comp859315_c0_seq1	up	2.848	homeobox-leucine zipper protein
comp109996_c0_seq3	up	2.74796	homeobox-leucine zipper protein
comp101961_c0_seq1	up	2.74609	homeobox-leucine zipper protein
comp113238_c0_seq1	up	2.63048	homeobox-leucine zipper protein
comp59693_c0_seq1	up	2.58496	homeobox-leucine zipper protein
comp113684_c0_seq1	up	2.57291	homeobox-leucine zipper protein
comp113940_c0_seq1	up	2.56483	homeobox-leucine zipper protein
comp1011864_c0_seq1	up	2.26849	homeobox-leucine zipper protein
comp114150_c0_seq3	up	2.25745	homeobox-leucine zipper protein
comp109390_c0_seq1	up	2.21225	homeobox-leucine zipper protein
comp111427_c0_seq1	up	2.19445	homeobox-leucine zipper protein
comp51579_c0_seq1	up	1.92892	homeobox-leucine zipper protein
comp100634_c0_seq1	up	1.81943	homeobox-leucine zipper protein
comp99834_c0_seq2	up	1.81516	homeobox-leucine zipper protein
comp99834_c0_seq1	up	1.80336	homeobox-leucine zipper protein
comp102132_c0_seq1	up	1.77126	homeobox-leucine zipper protein
comp114150_c0_seq2	up	1.76153	homeobox-leucine zipper protein
comp931_c0_seq2	up	1.71621	homeobox-leucine zipper protein
comp105083_c0_seq4	up	1.68859	homeobox-leucine zipper protein
comp97289_c0_seq2	up	1.6222	homeobox-leucine zipper protein
comp21096_c0_seq1	up	1.57032	homeobox-leucine zipper protein
comp105083_c0_seq6	up	1.56139	homeobox-leucine zipper protein
comp106823_c0_seq2	up	1.48651	homeobox-leucine zipper protein
comp114150_c0_seq1	up	1.4658	homeobox-leucine zipper protein
comp105083_c0_seq2	up	1.46447	homeobox-leucine zipper protein
comp108857_c0_seq1	up	1.46151	homeobox-leucine zipper protein
comp125436_c0_seq6	up	1.45943	homeobox protein cut-like
comp106811_c0_seq1	up	1.42466	homeobox-leucine zipper protein
comp502337_c0_seq1	up	1.39593	homeobox-leucine zipper protein
comp117955_c0_seq1	up	1.38565	homeobox-leucine zipper protein
comp109366_c1_seq16	up	1.37346	homeobox-leucine zipper protein
comp465135_c0_seq1	up	1.25239	homeobox-leucine zipper protein
comp105083_c0_seq7	up	1.20392	homeobox-leucine zipper protein
comp105083_c0_seq1	up	1.20163	homeobox-leucine zipper protein
comp52265_c0_seq1	up	1.14886	homeobox-leucine zipper protein
comp117955_c1_seq3	up	1.14366	homeobox-leucine zipper protein
comp107301_c0_seq1	up	1.1221	homeobox-leucine zipper protein
comp125383_c0_seq4	up	1.10579	homeobox-leucine zipper protein
comp109996_c0_seq1	up	1.08651	homeobox-leucine zipper protein
comp76488_c0_seq1	up	1.07973	homeobox-leucine zipper protein
comp105083_c0_seq3	up	1.07569	homeobox-leucine zipper protein
comp114273_c0_seq2	up	1.07334	homeobox-leucine zipper protein
comp117955_c1_seq5	up	1.07185	homeobox-leucine zipper protein
comp105083_c0_seq5	up	1.05908	homeobox-leucine zipper protein
comp543715_c0_seq1	up	1.02748	homeobox-leucine zipper protein
comp106823_c0_seq1	up	1.00127	homeobox-leucine zipper protein
comp117548_c0_seq3	up	1	homeobox-leucine zipper protein
comp46369_c0_seq1	up	1	homeobox-leucine zipper protein
comp109366_c1_seq14	down	-1.04439	homeobox-leucine zipper protein
comp109366_c1_seq3	down	-1.06711	homeobox-leucine zipper protein
comp86800_c0_seq1	down	-1.10859	homeobox-leucine zipper protein
comp332911_c0_seq1	down	-1.28011	homeobox-leucine zipper protein
comp116732_c0_seq8	down	-1.39855	homeobox-leucine zipper protein
comp876004_c0_seq1	down	-1.4361	homeobox-leucine zipper protein
comp45862_c0_seq1	down	-1.4634	homeobox-leucine zipper protein
comp496027_c0_seq1	down	-1.47032	homeobox-leucine zipper protein
comp459674_c0_seq1	down	-1.98751	homeobox-leucine zipper protein
comp59110_c0_seq1	down	-2.18587	homeobox-leucine zipper protein
comp109366_c1_seq17	down	-2.28951	homeobox-leucine zipper protein
comp123438_c0_seq6	up	5.23266	EREBP-like factor
comp123438_c0_seq7	up	4.9386	EREBP-like factor
comp109545_c0_seq1	up	4.35252	EREBP-like factor
comp111898_c0_seq1	up	4.33787	EREBP-like factor
comp124958_c0_seq5	up	3.35464	EREBP-like factor
comp124958_c0_seq2	up	3.30666	EREBP-like factor
comp109068_c0_seq5	up	3.29462	EREBP-like factor
comp124958_c0_seq6	up	3.23595	EREBP-like factor
comp124958_c0_seq4	up	3.18624	EREBP-like factor
comp124958_c0_seq1	up	3.00989	EREBP-like factor
comp101833_c0_seq1	up	2.9573	EREBP-like factor
comp124958_c0_seq3	up	2.93806	EREBP-like factor
comp97171_c0_seq1	up	2.9166	EREBP-like factor
comp109068_c0_seq8	up	2.79817	EREBP-like factor
comp104642_c0_seq1	up	2.78319	EREBP-like factor
comp59901_c0_seq1	up	2.74723	EREBP-like factor
comp104156_c0_seq1	up	2.71621	EREBP-like factor
comp125000_c0_seq17	up	2.61419	EREBP-like factor
comp104156_c0_seq2	up	2.61298	EREBP-like factor
comp125000_c0_seq21	up	2.07259	EREBP-like factor
comp112880_c0_seq2	up	2.06746	EREBP-like factor
comp125000_c0_seq15	up	2.03171	EREBP-like factor
comp125000_c0_seq11	up	2.0201	EREBP-like factor
comp125000_c0_seq6	up	1.99603	EREBP-like factor
comp125000_c0_seq12	up	1.96665	EREBP-like factor
comp112880_c0_seq3	up	1.94667	EREBP-like factor
comp109068_c0_seq4	up	1.926	EREBP-like factor
comp807439_c0_seq1	up	1.78427	EREBP-like factor
comp122571_c0_seq6	up	1.76432	EREBP-like factor
comp122571_c0_seq2	up	1.68144	EREBP-like factor
comp125000_c0_seq18	up	1.63743	EREBP-like factor
comp125000_c0_seq4	up	1.63139	EREBP-like factor
comp125000_c0_seq5	up	1.59621	EREBP-like factor
comp112880_c0_seq1	up	1.54124	EREBP-like factor
comp89822_c0_seq1	up	1.49623	EREBP-like factor
comp122571_c0_seq4	up	1.48458	EREBP-like factor
comp110052_c0_seq1	up	1.45535	EREBP-like factor
comp125000_c0_seq2	up	1.40671	EREBP-like factor
comp110052_c0_seq2	up	1.39607	EREBP-like factor
comp125000_c0_seq8	up	1.38387	EREBP-like factor
comp112880_c0_seq4	up	1.33065	EREBP-like factor
comp7408_c0_seq1	up	1.32193	EREBP-like factor
comp94084_c0_seq1	up	1.28616	EREBP-like factor
comp111145_c0_seq4	up	1.18587	EREBP-like factor
comp855215_c0_seq1	up	1.14975	EREBP-like factor
comp111145_c0_seq6	up	1.06005	EREBP-like factor
comp111145_c0_seq2	up	1.0066	EREBP-like factor
comp92931_c0_seq2	up	1	EREBP-like factor
comp116766_c0_seq7	down	-1.01883	EREBP-like factor
comp116431_c0_seq10	down	-1.02543	EREBP-like factor
comp116766_c0_seq3	down	-1.03054	EREBP-like factor
comp125016_c0_seq10	down	-1.0578	EREBP-like factor
comp125016_c0_seq11	down	-1.0741	EREBP-like factor
comp116431_c0_seq1	down	-1.09319	EREBP-like factor
comp116688_c0_seq5	down	-1.09793	EREBP-like factor
comp84172_c0_seq1	down	-1.10009	EREBP-like factor
comp125016_c0_seq2	down	-1.14592	EREBP-like factor
comp116431_c0_seq9	down	-1.15599	EREBP-like factor
comp123918_c0_seq2	down	-1.16227	EREBP-like factor
comp119872_c0_seq2	down	-1.16822	EREBP-like factor
comp116431_c0_seq8	down	-1.20474	EREBP-like factor
comp81710_c0_seq2	down	-1.21613	EREBP-like factor
comp116431_c0_seq11	down	-1.22446	EREBP-like factor
comp122434_c0_seq8	down	-1.25634	EREBP-like factor
comp116431_c0_seq5	down	-1.26985	EREBP-like factor
comp120610_c0_seq5	down	-1.27109	EREBP-like factor
comp111774_c1_seq4	down	-1.27208	EREBP-like factor
comp125016_c0_seq8	down	-1.29579	EREBP-like factor
comp125016_c0_seq7	down	-1.31302	EREBP-like factor
comp116431_c0_seq7	down	-1.31407	EREBP-like factor
comp116766_c0_seq1	down	-1.35184	EREBP-like factor
comp120610_c0_seq7	down	-1.35993	EREBP-like factor
comp116431_c0_seq2	down	-1.36799	EREBP-like factor
comp90166_c0_seq1	down	-1.38082	EREBP-like factor
comp116766_c0_seq6	down	-1.38711	EREBP-like factor
comp116766_c0_seq5	down	-1.39873	EREBP-like factor
comp116688_c0_seq1	down	-1.40349	EREBP-like factor
comp116766_c0_seq8	down	-1.41446	EREBP-like factor
comp92931_c0_seq1	down	-1.4344	EREBP-like factor
comp116766_c0_seq4	down	-1.43495	EREBP-like factor
comp116688_c0_seq4	down	-1.44966	EREBP-like factor
comp116431_c0_seq3	down	-1.46375	EREBP-like factor
comp29826_c0_seq1	down	-1.47393	EREBP-like factor
comp116688_c0_seq2	down	-1.48386	EREBP-like factor
comp116766_c0_seq2	down	-1.57044	EREBP-like factor
comp462264_c0_seq1	down	-1.57191	EREBP-like factor
comp120781_c0_seq2	down	-1.58496	EREBP-like factor
comp122434_c0_seq1	down	-1.71621	EREBP-like factor
comp116431_c0_seq4	down	-1.74098	EREBP-like factor
comp99071_c0_seq1	down	-1.75974	EREBP-like factor
comp98365_c0_seq1	down	-1.83508	EREBP-like factor
comp104375_c0_seq2	down	-2.09863	EREBP-like factor
comp120610_c0_seq3	down	-2.1747	EREBP-like factor
comp120610_c0_seq6	down	-2.19455	EREBP-like factor
comp98362_c0_seq2	down	-2.24353	EREBP-like factor
comp653659_c0_seq1	down	-2.25634	EREBP-like factor
comp98281_c0_seq1	down	-2.42058	EREBP-like factor
comp98362_c0_seq1	down	-2.47776	EREBP-like factor
comp528221_c0_seq1	down	-2.48829	EREBP-like factor
comp104375_c0_seq1	down	-2.62149	EREBP-like factor
comp71890_c0_seq1	down	-3.08746	EREBP-like factor
comp116579_c0_seq12	up	1.82716	(ARF)auxin response factor
comp116579_c0_seq7	up	1.49185	(ARF)auxin response factor
comp116579_c0_seq10	up	1.42626	(ARF)auxin response factor
comp920939_c0_seq1	up	1.39232	(ARF)auxin response factor
comp16404_c0_seq1	up	1.26303	(ARF)auxin response factor
comp124197_c0_seq15	up	1.02106	(ARF)auxin response factor
comp116579_c0_seq4	up	1	(ARF)auxin response factor
comp116579_c0_seq20	down	-1.03622	(ARF)auxin response factor
comp116579_c0_seq2	down	-1.06413	(ARF)auxin response factor
comp98439_c0_seq1	down	-1.10434	(ARF)auxin response factor
comp98439_c0_seq6	down	-1.20645	(ARF)auxin response factor
comp23352_c0_seq1	down	-1.5502	(ARF)auxin response factor
comp116579_c0_seq21	down	-1.71621	(ARF)auxin response factor
comp1368_c0_seq1	down	-3.39232	(ARF)auxin response factor
comp94734_c0_seq1	up	1.28488	pseudo-response regulator 1
comp125584_c0_seq3	up	1.13927	pseudo-response regulator 5
comp120754_c0_seq28	up	1.08406	pseudo-response regulator 1
comp125843_c0_seq2	up	1.04731	pseudo-response regulator 5
comp120754_c0_seq34	up	1.03148	pseudo-response regulator 1
comp120754_c0_seq38	up	1.02237	pseudo-response regulator 1
comp120754_c0_seq19	up	1.01749	pseudo-response regulator 1
comp120754_c0_seq20	up	1.01594	pseudo-response regulator 1
comp120754_c0_seq31	up	1.01527	pseudo-response regulator 1
comp120754_c0_seq27	up	1.01495	pseudo-response regulator 1
comp118988_c0_seq3	up	1.00791	pseudo-response regulator 1
comp118988_c0_seq1	up	1	pseudo-response regulator 1
comp118988_c0_seq12	up	1	pseudo-response regulator 1
comp120754_c0_seq10	up	1	pseudo-response regulator 1
comp125754_c0_seq16	up	1	pseudo-response regulator 1
comp125584_c0_seq4	down	-1.00692	pseudo-response regulator 5
comp116141_c0_seq1	down	-1.18442	pseudo-response regulator 7
comp106324_c0_seq4	up	3.03953	DNA-directed RNA polymerase II subunit RPB1
comp126141_c0_seq9	up	2.95545	DNA-directed RNA polymerase subunit alpha
comp1291739_c0_seq1	up	2.80735	DNA-directed RNA polymerase III subunit RPC2
comp126141_c0_seq18	up	2.73335	DNA-directed RNA polymerase subunit alpha
comp106324_c0_seq22	up	2.36678	DNA-directed RNA polymerase II subunit RPB1
comp126175_c0_seq16	up	2.30875	DNA-directed RNA polymerase I subunit RPA2
comp979683_c0_seq1	up	2	DNA-directed RNA polymerase subunit beta
comp101849_c0_seq3	up	1.86507	DNA-directed RNA polymerase. mitochondrial
comp101849_c0_seq10	up	1.77138	DNA-directed RNA polymerase. mitochondrial
comp352393_c0_seq1	up	1.59991	DNA-directed RNA polymerase III subunit RPC2
comp553360_c0_seq1	up	1.5656	DNA-directed RNA polymerase IV and V subunit 2
comp1049315_c0_seq1	up	1.43812	DNA-directed RNA polymerase. mitochondrial
comp127893_c0_seq30	up	1.43296	DNA-directed RNA polymerase II subunit RPB2
comp126175_c0_seq30	up	1.38466	DNA-directed RNA polymerase I subunit RPA2
comp106324_c0_seq23	up	1.37551	DNA-directed RNA polymerase II subunit RPB1
comp39861_c0_seq1	up	1.35869	DNA-directed RNA polymerase. mitochondrial
comp109314_c0_seq17	up	1.35548	DNA-directed RNA polymerase V subunit 1
comp126175_c0_seq7	up	1.3356	DNA-directed RNA polymerase I subunit RPA2
comp64883_c0_seq2	up	1.32193	DNA-directed RNA polymerase II subunit RPB1
comp115588_c0_seq8	up	1.20227	DNA-directed RNA polymerase II subunit RPB4
comp118747_c0_seq31	up	1.19094	DNA-directed RNA polymerase subunit beta
comp69099_c0_seq1	up	1.18133	DNA-directed RNA polymerase II subunit RPB1
comp64883_c0_seq1	up	1.17897	DNA-directed RNA polymerase II subunit RPB1
comp126175_c0_seq12	up	1.17834	DNA-directed RNA polymerase I subunit RPA2
comp126175_c0_seq22	up	1.17206	DNA-directed RNA polymerase I subunit RPA2
comp542998_c0_seq1	up	1.1304	DNA-directed RNA polymerase. mitochondrial
comp126175_c0_seq2	up	1.12928	DNA-directed RNA polymerase I subunit RPA2
comp126175_c0_seq20	up	1.12029	DNA-directed RNA polymerase I subunit RPA2
comp98785_c0_seq4	up	1.11548	DNA-directed RNA polymerase III subunit RPC5
comp118747_c0_seq22	up	1.1021	DNA-directed RNA polymerase subunit beta
comp465208_c0_seq1	up	1.09954	DNA-directed RNA polymerase II subunit RPB1
comp119907_c0_seq16	up	1.08746	DNA-directed RNA polymerase II subunit RPB4
comp126175_c0_seq6	up	1	DNA-directed RNA polymerase I subunit RPA2
comp389318_c0_seq1	up	1	DNA-directed RNA polymerase. mitochondrial
comp116519_c0_seq12	down	-1	DNA-directed RNA polymerase II subunit RPB4
comp119907_c0_seq18	down	-1	DNA-directed RNA polymerase II subunit RPB4
comp126141_c0_seq37	down	-1	DNA-directed RNA polymerase subunit alpha
comp1355965_c0_seq1	down	-1	DNA-directed RNA polymerase IV subunit 1
comp583656_c0_seq1	down	-1	DNA-directed RNA polymerase IV subunit 1
comp897530_c0_seq1	down	-1	DNA-directed RNA polymerase. mitochondrial
comp126141_c0_seq25	down	-1.01217	DNA-directed RNA polymerase subunit alpha
comp126141_c0_seq21	down	-1.01238	DNA-directed RNA polymerase subunit alpha
comp126141_c0_seq22	down	-1.01238	DNA-directed RNA polymerase subunit alpha
comp116519_c0_seq28	down	-1.01963	DNA-directed RNA polymerase II subunit RPB4
comp119225_c0_seq22	down	-1.02385	DNA-directed RNA polymerase II subunit RPB7
comp1048643_c0_seq1	down	-1.02554	DNA-directed RNA polymerase subunit beta'
comp126141_c0_seq6	down	-1.02697	DNA-directed RNA polymerase subunit alpha
comp120953_c0_seq4	down	-1.02857	DNA-directed RNA polymerase I subunit RPA49
comp414296_c0_seq1	down	-1.03395	DNA-directed RNA polymerase IV and V subunit 7
comp710163_c0_seq1	down	-1.03953	DNA-directed RNA polymerase III subunit RPC8
comp126141_c0_seq30	down	-1.04103	DNA-directed RNA polymerase subunit alpha
comp126141_c0_seq36	down	-1.04103	DNA-directed RNA polymerase subunit alpha
comp457259_c0_seq1	down	-1.09954	DNA-directed RNA polymerase V subunit 1
comp462090_c0_seq1	down	-1.11784	DNA-directed RNA polymerase. mitochondrial
comp93206_c0_seq1	down	-1.12899	DNA-directed RNA polymerase. mitochondrial
comp127893_c0_seq21	down	-1.1375	DNA-directed RNA polymerase II subunit RPB2
comp92695_c0_seq1	down	-1.17552	DNA-directed RNA polymerase. mitochondrial
comp121124_c0_seq5	down	-1.18763	DNA-directed RNA polymerase IV and V subunit 2
comp1286208_c0_seq1	down	-1.21573	DNA-directed RNA polymerase I subunit RPA1
comp676183_c0_seq1	down	-1.23563	DNA-directed RNA polymerase subunit beta
comp28441_c0_seq2	down	-1.23704	DNA-directed RNA polymerase II subunit RPB2
comp116519_c0_seq18	down	-1.25939	DNA-directed RNA polymerase II subunit RPB4
comp115588_c0_seq2	down	-1.26167	DNA-directed RNA polymerase II subunit RPB4
comp708752_c0_seq1	down	-1.26679	DNA-directed RNA polymerase IV and V subunit 2
comp126141_c0_seq7	down	-1.32193	DNA-directed RNA polymerase subunit alpha
comp126141_c0_seq33	down	-1.39593	DNA-directed RNA polymerase subunit alpha
comp114994_c0_seq3	down	-1.41504	DNA-directed RNA polymerase II subunit RPB4
comp118747_c0_seq57	down	-1.42884	DNA-directed RNA polymerase subunit beta
comp126175_c0_seq32	down	-1.44746	DNA-directed RNA polymerase I subunit RPA2
comp121036_c0_seq9	down	-1.45638	DNA-directed RNA polymerase IV and V subunit 2
comp127893_c0_seq8	down	-1.47999	DNA-directed RNA polymerase II subunit RPB2
comp123182_c0_seq5	down	-1.54749	DNA-directed RNA polymerase III subunit RPC3
comp612814_c0_seq1	down	-1.5656	DNA-directed RNA polymerase. mitochondrial
comp116519_c0_seq9	down	-1.57191	DNA-directed RNA polymerase II subunit RPB4
comp853402_c0_seq1	down	-1.58496	DNA-directed RNA polymerase III subunit RPC1
comp126141_c0_seq12	down	-1.71621	DNA-directed RNA polymerase subunit alpha
comp119907_c0_seq61	down	-1.73697	DNA-directed RNA polymerase II subunit RPB4
comp115588_c0_seq3	down	-1.79712	DNA-directed RNA polymerase II subunit RPB4
comp1165227_c0_seq1	down	-2.09516	DNA-directed RNA polymerase subunit beta
comp115588_c0_seq4	down	-2.10753	DNA-directed RNA polymerase II subunit RPB4
comp109314_c0_seq8	down	-2.11548	DNA-directed RNA polymerase V subunit 1
comp118747_c0_seq45	down	-2.32193	DNA-directed RNA polymerase subunit beta
comp291313_c0_seq1	down	-2.34239	DNA-directed RNA polymerase. mitochondrial
comp1187597_c0_seq1	down	-2.49185	DNA-directed RNA polymerase subunit beta
comp116519_c0_seq15	down	-3.08746	DNA-directed RNA polymerase II subunit RPB4
comp120953_c0_seq7	down	-3.24793	DNA-directed RNA polymerase I subunit RPA49
comp116519_c0_seq30	down	-3.37587	DNA-directed RNA polymerase II subunit RPB4
comp655032_c0_seq1	down	-3.38247	DNA-directed RNA polymerase IV and V subunit 2
comp116519_c0_seq10	down	-3.65025	DNA-directed RNA polymerase II subunit RPB4
comp587481_c0_seq1	down	-3.80735	DNA-directed RNA polymerase subunit beta'
comp1110456_c0_seq1	up	3.97728	NF-X1-type zinc finger protein NFXL1
comp27995_c0_seq1	up	3.51658	NF-X1-type zinc finger protein NFXL1
comp950595_c0_seq1	up	2.89308	NF-X1-type zinc finger protein NFXL1
comp127011_c2_seq5	up	2.54432	RING finger and CHY zinc finger domain-containing protein 1
comp127011_c2_seq12	up	1.61298	RING finger and CHY zinc finger domain-containing protein 1
comp124736_c0_seq4	up	1.45943	RING finger and CHY zinc finger domain-containing protein 1
comp120404_c0_seq51	up	1.31034	zinc finger protein-like protein
comp120404_c0_seq36	up	1.20645	zinc finger protein-like protein
comp120404_c0_seq41	up	1.16993	zinc finger protein-like protein
comp120404_c0_seq22	up	1.152	zinc finger protein-like protein
comp120404_c0_seq34	up	1.12928	zinc finger protein-like protein
comp120404_c0_seq38	up	1.10497	zinc finger protein-like protein
comp120404_c0_seq5	up	1.10497	zinc finger protein-like protein
comp120404_c0_seq27	up	1.10069	zinc finger protein-like protein
comp120964_c0_seq2	up	1.09482	zinc finger protein-like protein
comp120404_c0_seq7	up	1.08746	zinc finger protein-like protein
comp120404_c0_seq28	up	1.08453	zinc finger protein-like protein
comp120404_c0_seq17	up	1.06746	zinc finger protein-like protein
comp120404_c0_seq4	up	1.05889	zinc finger protein-like protein
comp120404_c0_seq46	up	1.05889	zinc finger protein-like protein
comp120404_c0_seq32	up	1.04809	zinc finger protein-like protein
comp120404_c0_seq9	up	1.04809	zinc finger protein-like protein
comp120404_c0_seq37	up	1.04731	zinc finger protein-like protein
comp120964_c0_seq6	up	1.04731	zinc finger protein-like protein
comp120404_c0_seq14	up	1.02672	zinc finger protein-like protein
comp120404_c0_seq19	up	1.01807	zinc finger protein-like protein
comp123112_c0_seq16	down	-1.02046	RING finger and CHY zinc finger domain-containing protein 1
comp123112_c0_seq1	down	-1.05889	RING finger and CHY zinc finger domain-containing protein 1
comp127396_c0_seq27	down	-1.08746	RING finger and CHY zinc finger domain-containing protein 1
comp124736_c0_seq1	down	-1.10827	RING finger and CHY zinc finger domain-containing protein 1
comp127396_c0_seq45	down	-1.17779	RING finger and CHY zinc finger domain-containing protein 1
comp75773_c0_seq1	down	-1.20511	zinc finger protein
comp1414818_c0_seq1	down	-2.75002	zinc finger protein
comp123044_c0_seq10	up	1.94062	WRKY transcription factor 33
comp120997_c0_seq6	up	1.82103	WRKY transcription factor 29
comp120997_c0_seq19	up	1.73697	WRKY transcription factor 29
comp119263_c0_seq1	up	1.65308	WRKY transcription factor 33
comp119263_c0_seq3	up	1.58496	WRKY transcription factor 33
comp119263_c0_seq4	up	1.48604	WRKY transcription factor 33
comp120552_c0_seq2	up	1.47617	WRKY transcription factor 33
comp123044_c0_seq11	up	1.45713	WRKY transcription factor 33
comp123044_c0_seq13	up	1.40145	WRKY transcription factor 33
comp120552_c0_seq1	up	1.38831	WRKY transcription factor 33
comp123044_c0_seq16	up	1.26459	WRKY transcription factor 33
comp123044_c0_seq3	up	1.19931	WRKY transcription factor 33
comp116902_c0_seq1	up	1.13327	WRKY transcription factor 22
comp123044_c0_seq14	up	1.10218	WRKY transcription factor 33
comp123044_c0_seq4	up	1.10128	WRKY transcription factor 33
comp126803_c0_seq4	up	1.08622	WRKY transcription factor 33
comp123044_c0_seq9	up	1.0821	WRKY transcription factor 33
comp123044_c0_seq2	up	1.08139	WRKY transcription factor 33
comp126803_c0_seq5	up	1.05497	WRKY transcription factor 33
comp116902_c0_seq5	up	1.0458	WRKY transcription factor 22
comp116902_c0_seq6	up	1.04244	WRKY transcription factor 22
comp116902_c0_seq3	up	1.0384	WRKY transcription factor 22
comp116902_c0_seq4	up	1.03043	WRKY transcription factor 22
comp116902_c0_seq7	up	1.02697	WRKY transcription factor 22
comp126803_c0_seq7	up	1.0267	WRKY transcription factor 33
comp126803_c0_seq2	up	1.00565	WRKY transcription factor 33
comp120997_c0_seq45	up	1	WRKY transcription factor 29
comp120756_c0_seq2	down	-1	WRKY transcription factor 29
comp106599_c0_seq4	down	-1.17386	WRKY transcription factor 33
comp104218_c0_seq1	down	-1.37	WRKY transcription factor 33
comp104218_c0_seq2	down	-1.43696	WRKY transcription factor 33
comp104218_c0_seq3	down	-1.43717	WRKY transcription factor 33
comp106599_c0_seq10	down	-1.43776	WRKY transcription factor 33
comp106599_c0_seq7	down	-1.43994	WRKY transcription factor 33
comp104218_c0_seq5	down	-1.44401	WRKY transcription factor 33
comp104218_c0_seq7	down	-1.45031	WRKY transcription factor 33
comp106599_c0_seq5	down	-1.46531	WRKY transcription factor 33
comp106599_c0_seq8	down	-1.46877	WRKY transcription factor 33
comp104218_c0_seq12	down	-1.50046	WRKY transcription factor 33
comp104218_c0_seq8	down	-1.50213	WRKY transcription factor 33
comp106599_c0_seq6	down	-1.50293	WRKY transcription factor 33
comp106599_c0_seq1	down	-1.50387	WRKY transcription factor 33
comp106599_c0_seq12	down	-1.50486	WRKY transcription factor 33
comp106599_c0_seq9	down	-1.50644	WRKY transcription factor 33
comp104218_c0_seq11	down	-1.50696	WRKY transcription factor 33
comp104218_c0_seq9	down	-1.5185	WRKY transcription factor 33
comp104218_c0_seq6	down	-1.52116	WRKY transcription factor 33
comp106599_c0_seq2	down	-1.53324	WRKY transcription factor 33
comp104218_c0_seq4	down	-1.56178	WRKY transcription factor 33
comp106599_c0_seq11	down	-1.56239	WRKY transcription factor 33
comp106599_c0_seq3	down	-1.56789	WRKY transcription factor 33
comp104218_c0_seq10	down	-1.58399	WRKY transcription factor 33
comp121090_c0_seq1	down	-2.66838	WRKY transcription factor 33
comp117598_c0_seq1	down	-2.75132	WRKY transcription factor 33
comp121090_c0_seq3	down	-3.02237	WRKY transcription factor 33
comp121090_c0_seq2	down	-3.11103	WRKY transcription factor 33
comp121090_c0_seq4	down	-3.20425	WRKY transcription factor 33
comp117527_c0_seq8	up	6.47573	heat shock transcription factor
comp117527_c0_seq7	up	5.09803	heat shock transcription factor
comp117527_c0_seq2	up	4.31637	heat shock transcription factor
comp92542_c0_seq1	up	3.54057	heat shock transcription factor
comp117696_c0_seq4	up	3.35563	heat shock transcription factor
comp117696_c0_seq1	up	3.3505	heat shock transcription factor
comp117696_c0_seq2	up	3.34501	heat shock transcription factor
comp117696_c0_seq9	up	3.33813	heat shock transcription factor
comp117696_c0_seq5	up	3.3031	heat shock transcription factor
comp117696_c0_seq6	up	3.30039	heat shock transcription factor
comp117696_c0_seq8	up	3.29085	heat shock transcription factor
comp117696_c0_seq3	up	3.28601	heat shock transcription factor
comp117225_c0_seq1	up	3.25127	heat shock transcription factor
comp117564_c0_seq3	up	3.24971	heat shock transcription factor
comp117225_c0_seq5	up	3.24841	heat shock transcription factor
comp117564_c0_seq1	up	3.23579	heat shock transcription factor
comp118452_c0_seq2	up	3.23522	heat shock transcription factor
comp117564_c0_seq4	up	3.22414	heat shock transcription factor
comp117564_c0_seq2	up	3.21135	heat shock transcription factor
comp117225_c0_seq2	up	3.11211	heat shock transcription factor
comp115845_c0_seq1	up	3.09516	heat shock transcription factor
comp117225_c0_seq4	up	3.03972	heat shock transcription factor
comp92542_c0_seq2	up	2.91754	heat shock transcription factor
comp118452_c0_seq3	up	2.90923	heat shock transcription factor
comp117527_c0_seq5	up	2.68993	heat shock transcription factor
comp77444_c0_seq1	up	2.65635	heat shock transcription factor
comp117527_c0_seq4	up	2.63743	heat shock transcription factor
comp117527_c0_seq1	up	2.63472	heat shock transcription factor
comp847769_c0_seq1	up	2.49185	heat shock transcription factor
comp99851_c0_seq1	up	2.37954	heat shock transcription factor
comp117225_c0_seq3	up	2.25701	heat shock transcription factor
comp117527_c0_seq3	up	2.14296	heat shock transcription factor
comp118042_c0_seq1	up	2.03631	heat shock transcription factor
comp118042_c0_seq4	up	2.01886	heat shock transcription factor
comp118042_c0_seq2	up	1.97041	heat shock transcription factor
comp101155_c0_seq1	up	1.96888	heat shock transcription factor
comp115886_c0_seq8	up	1.96788	heat shock transcription factor
comp118042_c0_seq3	up	1.95224	heat shock transcription factor
comp115886_c0_seq2	up	1.9478	heat shock transcription factor
comp115886_c0_seq3	up	1.9343	heat shock transcription factor
comp115886_c0_seq1	up	1.91545	heat shock transcription factor
comp115886_c0_seq6	up	1.90996	heat shock transcription factor
comp115886_c0_seq4	up	1.88787	heat shock transcription factor
comp115886_c0_seq9	up	1.87342	heat shock transcription factor
comp115886_c0_seq5	up	1.85487	heat shock transcription factor
comp117696_c0_seq7	up	1.74474	heat shock transcription factor
comp99851_c1_seq1	up	1.73697	heat shock transcription factor
comp94472_c0_seq1	up	1.71416	heat shock transcription factor
comp99851_c1_seq2	up	1.6389	heat shock transcription factor
comp63130_c0_seq1	up	1.49304	heat shock transcription factor
comp103087_c0_seq1	up	1.36773	heat shock transcription factor
comp83185_c0_seq1	up	1.35879	heat shock transcription factor
comp103087_c0_seq2	up	1.27462	heat shock transcription factor
comp125469_c0_seq11	up	1.17632	heat shock transcription factor
comp114305_c0_seq4	up	1.09686	heat shock transcription factor
comp116671_c0_seq2	up	1.08955	heat shock transcription factor
comp116671_c0_seq1	up	1.08881	heat shock transcription factor
comp114305_c0_seq6	up	1.04064	heat shock transcription factor
comp119370_c0_seq4	down	-1.03291	heat shock transcription factor
comp115391_c0_seq1	down	-1.06301	heat shock transcription factor
comp115391_c0_seq3	down	-1.07276	heat shock transcription factor
comp541580_c0_seq1	down	-1.11974	heat shock transcription factor
comp89893_c0_seq1	down	-1.34577	heat shock transcription factor
comp50917_c0_seq1	down	-1.36565	heat shock transcription factor
comp85011_c0_seq1	down	-1.41269	heat shock transcription factor
comp692564_c0_seq1	down	-1.45251	heat shock transcription factor
comp117527_c0_seq6	down	-1.45943	heat shock transcription factor
comp125469_c0_seq6	down	-1.50901	heat shock transcription factor
comp936849_c0_seq1	down	-1.76553	heat shock transcription factor
comp117084_c0_seq1	down	-2.074	heat shock transcription factor
comp96758_c0_seq1	up	4.85524	putative transcription factor
comp89389_c0_seq1	up	4.84853	putative transcription factor
comp116472_c0_seq3	down	-1.58496	putative transcription factor
comp104818_c0_seq9	down	-1	E2F transcription factor 1/3
comp40132_c0_seq1	down	-1.01495	E2F transcription factor 1/3
comp104818_c0_seq6	down	-1.37851	E2F transcription factor 1/3
comp657040_c0_seq1	down	-1.46949	E2F transcription factor 1/3
comp110187_c0_seq1	up	2.45943	ethylene-responsive transcription factor 1
comp107516_c0_seq1	up	2.44503	ethylene-responsive transcription factor 1
comp92364_c0_seq1	up	2.21131	ethylene-responsive transcription factor 2
comp89986_c0_seq1	up	2.06848	ethylene-responsive transcription factor 2
comp75881_c0_seq2	up	1.92961	ethylene-responsive transcription factor 1
comp63506_c0_seq1	up	1.152	ethylene-responsive transcription factor 1
comp49445_c0_seq1	down	-2.42321	ethylene-responsive transcription factor 1
comp668524_c0_seq1	down	-3.19265	ethylene-responsive transcription factor 1
comp127386_c0_seq39	up	1.94753	general transcription factor 3C polypeptide 3
comp127386_c0_seq36	up	1.84609	general transcription factor 3C polypeptide 3
comp39525_c0_seq1	up	1.63227	general transcription factor 3C polypeptide 5
comp127386_c0_seq33	up	1.61005	general transcription factor 3C polypeptide 3
comp127386_c0_seq19	up	1.52725	general transcription factor 3C polypeptide 3
comp127386_c0_seq44	up	1.49643	general transcription factor 3C polypeptide 3
comp127386_c0_seq31	up	1.48113	general transcription factor 3C polypeptide 3
comp127386_c0_seq3	up	1.42626	general transcription factor 3C polypeptide 3
comp127386_c0_seq17	up	1.40808	general transcription factor 3C polypeptide 3
comp127386_c0_seq20	up	1.27302	general transcription factor 3C polypeptide 3
comp127386_c0_seq18	up	1.24286	general transcription factor 3C polypeptide 3
comp127386_c0_seq4	up	1.15754	general transcription factor 3C polypeptide 3
comp127386_c0_seq1	up	1.07276	general transcription factor 3C polypeptide 3
comp1261616_c0_seq1	down	-1	general transcription factor 3C polypeptide 2
comp121293_c0_seq8	down	-1.03882	general transcription factor IIIA
comp122405_c0_seq3	down	-1.14886	general transcription factor 3C polypeptide 1
comp121293_c0_seq2	down	-1.152	general transcription factor IIIA
comp474437_c0_seq1	down	-1.32757	general transcription factor 3C polypeptide 2
comp676132_c0_seq1	down	-1.4021	general transcription factor 3C polypeptide 1
comp121293_c0_seq10	down	-1.45519	general transcription factor IIIA
comp801225_c0_seq1	down	-1.58496	general transcription factor IIIA
comp121293_c0_seq13	down	-1.82312	general transcription factor IIIA
comp121293_c0_seq18	down	-1.926	general transcription factor IIIA
comp648489_c0_seq1	down	-2.12928	general transcription factor 3C polypeptide 1
comp111744_c0_seq1	down	-2.25956	general transcription factor 3C polypeptide 5
comp578161_c0_seq1	up	2.40439	MADS-box transcription factor. plant
comp578479_c0_seq1	up	2.14439	MADS-box transcription factor. plant
comp840327_c0_seq1	up	2	MADS-box transcription factor. plant
comp34895_c0_seq1	up	1.66918	MADS-box transcription factor. plant
comp80907_c0_seq1	up	1.53303	MADS-box transcription factor. plant
comp63756_c0_seq2	up	1.52257	MADS-box transcription factor. plant
comp74838_c0_seq2	up	1.06362	MADS-box transcription factor. plant
comp63756_c0_seq1	up	1.04731	MADS-box transcription factor. plant
comp42300_c0_seq1	down	-1.08573	MADS-box transcription factor. plant
comp46861_c0_seq1	down	-1.44252	MADS-box transcription factor. plant
comp107735_c0_seq1	up	1.98658	transcription factor MYC2
comp107735_c0_seq2	up	1.22471	transcription factor MYC2
comp123310_c0_seq1	down	-1.01079	transcription factor MYC2
comp69189_c0_seq1	down	-1.1901	transcription factor MYC2
comp83459_c0_seq1	up	3.36257	nuclear transcription factor Y. alpha
comp83459_c0_seq2	up	2.44057	nuclear transcription factor Y. alpha
comp104452_c0_seq1	up	2.04182	nuclear transcription factor Y. alpha
comp120430_c0_seq1	up	1.92715	nuclear transcription factor Y. alpha
comp122369_c0_seq1	up	1.66279	nuclear transcription factor Y. alpha
comp120430_c0_seq3	up	1.30388	nuclear transcription factor Y. alpha
comp118634_c0_seq2	up	1.12634	nuclear transcription factor Y. alpha
comp118634_c0_seq1	up	1.11405	nuclear transcription factor Y. alpha
comp113459_c0_seq1	up	1.09721	nuclear transcription factor Y. alpha
comp120430_c0_seq2	up	1.00637	nuclear transcription factor Y. alpha
comp126224_c0_seq21	down	-1.078	nuclear transcription factor Y. alpha
comp101470_c0_seq1	down	-1.11189	nuclear transcription factor Y. alpha
comp125680_c0_seq18	down	-1.14684	nuclear transcription factor Y. alpha
comp126224_c0_seq6	down	-1.16993	nuclear transcription factor Y. alpha
comp126224_c0_seq12	down	-1.97085	nuclear transcription factor Y. alpha
comp55067_c0_seq1	down	-1.46467	transcription factor TCP21
comp66221_c0_seq1	down	-1.51625	transcription factor TCP21
comp69475_c0_seq1	up	3.70895	transcription factor TGA
comp100686_c0_seq3	up	2.20945	transcription factor TGA
comp118220_c0_seq1	up	2.20682	transcription factor TGA
comp120246_c0_seq3	up	2.18786	transcription factor TGA
comp118220_c0_seq2	up	2.00897	transcription factor TGA
comp112029_c0_seq2	up	1.65896	transcription factor TGA
comp73577_c0_seq1	up	1.60382	transcription factor TGA
comp112029_c0_seq3	up	1.46512	transcription factor TGA
comp104035_c0_seq2	up	1.44294	transcription factor TGA
comp127456_c2_seq4	up	1.39734	transcription factor TGA
comp120246_c0_seq2	up	1.32886	transcription factor TGA
comp91771_c0_seq3	up	1.24644	transcription factor TGA
comp105578_c1_seq2	up	1.2384	transcription factor TGA
comp122696_c0_seq5	up	1.152	transcription factor TGA
comp122696_c0_seq19	up	1.11189	transcription factor TGA
comp120246_c0_seq1	up	1.0906	transcription factor TGA
comp122696_c0_seq6	up	1.08194	transcription factor TGA
comp107085_c0_seq1	up	1.0761	transcription factor TGA
comp127328_c0_seq33	down	-1	transcription factor TGA
comp127328_c0_seq10	down	-1.04644	transcription factor TGA
comp126658_c0_seq23	down	-1.04783	transcription factor TGA
comp112029_c0_seq5	down	-1.05247	transcription factor TGA
comp126658_c0_seq1	down	-1.079	transcription factor TGA
comp126658_c0_seq28	down	-1.10731	transcription factor TGA
comp122696_c0_seq18	down	-1.15692	transcription factor TGA
comp126658_c0_seq22	down	-1.18958	transcription factor TGA
comp126658_c0_seq24	down	-1.30743	transcription factor TGA
comp127328_c0_seq21	down	-1.31005	transcription factor TGA
comp126658_c0_seq26	down	-1.33234	transcription factor TGA
comp126658_c0_seq16	down	-1.34326	transcription factor TGA
comp126658_c0_seq13	down	-1.36662	transcription factor TGA
comp126658_c0_seq14	down	-1.39913	transcription factor TGA
comp126658_c0_seq10	down	-1.41315	transcription factor TGA
comp726984_c0_seq1	down	-1.86876	transcription factor TGA
